# Supplementary material for: Multidimensional Scales of Perceived Self-Efficacy (MSPSE): Measurement invariance across Italian and Colombian adolescents
Source: PLoS One. 2020 Jan 15;15(1):e0227756. doi: 10.1371/journal.pone.0227756 (PMC6961898; doi:10.1371/journal.pone.0227756)
Supplement: S1 Data — (XLS) [file pone.0227756.s001.xls]

## Sheet: ROMA&COLOMBIA MPLUS da inviare
COUNTRY: 0= ITALY / 1= COLOMBIA	GENDER	COUNTRY	ISEF1	ISEF2	ISEF3	ISEF4	ISEF5	ISEF6	ISEF7	ISEF8	ISE9	ISEF10	ISEF11	ISEF12	ISEF13	ISEF14	ISEF15	ISEF16	ISEF17	ISEF18	ISEF19	ISEF20	ISEF21	ISEF22	ISEF23	ISEF24	ISEF25	ISEF26	ISEF27	ISEF28	ISEF29	ISEF30	ISEF31	ISEF32	ISEF33
GENDER: 1= MALE / 2= FEMALE	2	0	5	5	5	4	5	5	4	4	5	5	5	4	4	4	5	5	5	5	5	5	5	5	5	5	5	5	5	5	5	4	5	4	5
MISSING VALUES= -999	1	0	4	4	4	4	4	4	4	4	4	4	4	4	4	4	4	4	4	4	4	5	5	5	4	4	4	4	4	4	4	4	4	4	5
	2	0	2	5	5	5	5	4	2	5	5	5	4	2	2	5	5	5	5	5	1	1	1	1	2	2	5	2	2	5	5	4	2	2	1
	1	0	2	4	2	4	4	4	2	4	4	4	4	2	4	4	4	5	4	4	2	1	1	4	4	2	4	4	4	2	2	2	2	2	2
	1	0	4	4	2	2	4	2	5	5	4	5	5	4	4	5	5	5	2	4	5	2	2	1	4	5	5	4	5	4	4	2	4	4	2
	1	0	5	2	4	5	4	4	4	2	4	4	4	5	5	4	2	4	5	2	5	1	5	5	4	4	5	1	4	4	4	4	4	5	5
	2	0	2	4	4	4	5	5	4	4	4	4	4	4	4	4	5	5	5	4	1	2	5	5	4	4	4	5	4	4	5	4	5	4	5
	1	0	5	4	4	4	4	4	5	1	5	4	4	5	2	4	2	5	5	5	5	5	5	5	4	5	5	5	2	4	5	4	5	5	5
	1	0	4	4	4	4	4	4	2	1	1	4	2	4	4	4	4	4	5	5	4	2	5	5	5	4	4	5	4	5	4	4	4	4	4
	1	0	4	2	4	2	4	4	4	2	2	4	4	4	4	4	4	5	4	4	5	5	5	5	4	4	4	4	5	4	4	4	4	5	5
	2	0	4	5	5	4	4	5	4	4	5	4	4	4	4	5	2	5	5	5	5	2	5	5	5	4	5	5	4	4	5	2	4	4	5
	1	0	4	4	4	4	2	2	2	2	2	2	2	2	2	2	2	4	4	1	2	2	4	1	4	2	2	2	4	4	4	2	4	5	5
	2	0	5	5	5	4	5	5	5	4	5	5	5	4	5	5	4	4	5	4	4	5	5	5	4	4	5	4	4	5	5	4	5	4	5
	1	0	1	5	5	4	4	1	1	1	2	4	2	1	1	2	5	5	5	5	1	1	5	4	5	2	4	5	5	4	5	4	4	4	5
	1	0	4	5	4	5	4	5	2	2	5	4	4	5	4	4	5	5	5	5	2	2	5	5	4	4	4	4	5	5	5	4	5	4	4
	2	0	2	5	4	5	5	5	4	4	5	4	5	5	4	4	4	5	4	4	5	4	5	5	5	4	4	4	4	5	5	4	5	5	5
	1	0	5	5	5	5	5	5	5	4	5	5	5	5	5	5	5	5	5	5	5	5	5	5	5	5	5	5	5	5	5	5	5	5	5
	1	0	4	1	2	4	4	4	4	4	1	2	2	2	2	2	2	5	2	5	2	2	2	1	2	2	2	1	2	2	2	2	2	2	2
	2	0	4	4	4	4	5	5	5	4	4	4	4	5	5	5	4	5	5	5	4	5	4	4	4	4	4	4	4	4	4	4	5	5	4
	1	0	4	4	4	1	4	4	5	4	2	4	4	4	5	4	2	5	5	5	4	2	5	2	4	4	5	5	5	2	4	2	2	4	5
	2	0	4	4	4	4	5	4	4	2	4	5	4	4	4	4	2	4	4	5	4	5	5	5	4	4	4	5	4	4	5	4	4	4	5
	1	0	4	4	4	5	5	5	4	2	5	4	4	5	2	5	4	4	4	5	5	5	5	5	4	4	4	4	5	5	5	5	5	4	5
	2	0	4	4	5	4	4	4	2	4	5	4	4	4	4	4	5	5	5	4	1	2	5	5	4	4	5	5	5	4	5	5	5	5	5
	2	0	4	4	4	4	5	5	5	5	4	5	5	5	5	5	4	5	5	5	5	4	5	5	5	5	5	5	5	5	5	5	5	5	5
	2	0	2	5	5	4	4	2	2	2	4	4	4	4	2	4	2	4	4	5	2	2	4	4	2	4	4	2	2	4	4	2	4	4	4
	2	0	4	4	4	2	4	4	2	4	4	4	4	2	4	2	4	4	4	4	5	4	4	2	5	4	5	5	5	5	4	5	4	5	5
	1	0	5	5	5	4	5	5	5	1	5	5	4	5	5	4	5	4	4	4	5	4	5	5	5	4	5	4	5	5	5	5	5	5	5
	1	0	4	4	2	4	4	4	4	2	4	4	4	4	4	4	4	5	4	4	5	5	5	5	4	4	4	4	5	5	5	4	4	4	5
	2	0	4	4	4	4	5	2	2	4	4	4	4	4	4	4	4	2	1	1	4	4	1	2	5	4	4	1	4	4	4	2	4	4	2
	2	0	4	4	4	4	4	2	4	4	4	4	4	4	4	4	4	5	4	5	5	2	5	5	4	4	4	5	5	4	4	2	4	4	5
	2	0	4	4	4	4	4	2	4	5	4	4	4	4	5	5	4	5	4	4	2	4	5	5	2	2	5	5	5	5	4	4	5	5	5
	2	0	4	4	5	5	5	4	4	2	5	5	4	4	4	4	5	5	5	5	5	4	5	5	4	5	5	5	5	5	5	4	4	4	5
	1	0	5	4	4	5	5	4	4	2	5	4	4	4	4	4	4	5	4	5	4	5	5	5	4	4	4	4	4	5	4	4	5	5	5
	2	0	2	4	4	5	4	2	4	2	4	4	4	4	5	4	2	4	4	2	5	4	5	5	4	4	4	4	4	4	4	4	5	4	4
	1	0	4	4	4	4	5	2	4	5	4	4	2	4	2	2	5	5	4	4	4	4	5	5	4	4	5	5	5	5	5	5	5	4	5
	1	0	5	2	4	4	1	1	2	4	4	4	4	4	2	5	4	2	4	2	4	4	2	2	4	2	1	1	4	4	2	1	4	2	1
	2	0	5	4	4	4	5	4	5	4	5	4	4	4	4	4	4	5	5	5	5	2	5	5	4	4	4	4	4	5	5	4	4	4	5
	1	0	2	4	4	5	4	2	4	2	5	2	4	4	2	4	4	5	5	5	4	4	5	5	5	4	5	4	5	4	4	4	5	4	4
	1	0	5	4	5	5	4	4	4	4	5	5	5	5	5	5	5	5	5	5	5	5	5	5	4	5	5	5	5	5	5	4	5	4	5
	1	0	4	4	4	4	5	4	4	4	4	4	4	4	4	4	2	5	5	5	4	4	4	5	2	2	5	5	5	4	5	4	4	5	5
	1	0	5	4	4	5	5	4	5	5	5	5	4	5	5	5	5	5	5	5	5	5	5	4	5	4	5	5	5	5	5	5	5	4	5
	2	0	4	4	2	4	4	2	2	1	4	4	4	4	2	4	2	4	4	4	2	4	5	5	4	2	4	4	2	4	4	2	4	4	5
	1	0	4	4	4	4	4	4	2	2	4	4	4	4	4	2	2	4	4	4	4	4	2	2	2	4	4	2	4	4	4	4	4	4	2
	1	0	4	2	4	4	4	4	2	4	4	5	4	2	4	5	4	4	4	2	4	5	4	5	4	2	4	2	2	4	2	2	4	2	5
	1	0	2	5	4	5	4	4	2	2	4	5	4	1	2	4	4	4	4	2	4	4	2	2	4	4	4	4	4	2	2	2	4	4	1
	2	0	4	2	2	4	4	4	2	4	4	2	4	4	2	2	4	4	4	4	4	2	4	4	2	2	4	4	4	4	4	4	5	5	4
	1	0	1	4	2	2	4	5	5	2	4	2	5	4	5	4	2	4	2	4	5	4	4	1	4	1	2	1	2	2	2	4	5	5	4
	2	0	5	5	4	5	5	2	5	4	4	5	4	5	5	4	5	5	1	5	5	5	5	5	4	4	5	5	5	4	5	2	4	4	5
	2	0	2	4	4	4	4	2	2	4	4	4	2	2	2	4	2	4	4	4	4	2	5	5	4	4	2	4	2	2	4	2	4	4	5
	1	0	5	4	4	5	5	5	4	4	5	5	5	5	4	4	4	4	2	2	5	4	4	4	4	4	4	5	5	2	5	4	4	4	4
	2	0	1	4	4	4	4	2	4	2	5	4	4	4	5	4	2	5	4	4	5	4	5	5	2	2	4	5	5	4	4	4	4	5	5
	1	0	4	4	4	4	4	4	4	4	4	4	5	4	4	4	4	5	5	4	4	4	5	5	4	4	5	2	5	5	5	5	5	5	5
	1	0	5	5	5	5	5	4	5	4	5	5	5	4	5	5	5	5	5	5	5	5	5	5	5	5	5	4	5	5	5	4	5	5	5
	1	0	4	2	2	2	4	2	2	2	2	2	2	4	2	2	4	5	5	5	2	2	5	2	5	2	4	4	4	4	4	2	4	4	4
	1	0	4	5	4	4	4	2	4	4	5	5	5	5	4	4	2	5	5	5	5	2	5	5	5	4	5	5	5	5	5	5	5	5	5
	1	0	4	5	4	5	5	4	4	1	5	4	4	5	5	2	5	5	5	5	5	5	5	5	5	5	5	5	5	5	5	5	5	5	5
	1	0	4	5	4	4	5	4	4	5	4	4	2	4	2	5	5	5	5	4	4	2	5	5	5	5	5	5	4	4	5	4	5	4	5
	2	0	4	4	4	4	5	2	5	5	5	5	5	4	4	4	5	4	5	5	5	5	5	5	4	4	5	5	5	5	5	4	5	4	5
	2	0	4	4	2	5	4	2	2	2	5	4	4	4	2	4	2	4	2	4	5	4	5	5	4	2	4	4	4	4	5	4	4	4	5
	1	0	4	4	4	4	4	4	4	2	4	4	4	4	4	4	4	4	4	4	5	4	5	5	4	4	4	5	4	4	4	4	4	4	4
	1	0	4	4	4	4	2	2	2	2	4	2	2	4	2	2	4	4	4	4	4	4	4	4	4	4	4	4	4	4	4	4	4	4	4
	2	0	4	5	5	5	5	5	5	4	5	5	5	5	5	5	5	5	5	5	5	5	5	5	4	4	5	4	5	5	5	5	5	5	5
	1	0	4	5	4	5	5	5	4	2	5	4	5	4	5	5	4	5	5	5	2	5	5	5	5	5	5	5	5	4	5	4	5	5	5
	1	0	5	4	4	5	5	4	4	4	4	4	4	4	4	4	4	5	5	5	2	5	5	5	4	4	4	2	4	4	5	4	4	4	5
	2	0	4	4	4	4	5	4	4	4	5	5	5	5	5	5	5	5	4	5	5	4	4	4	5	5	5	5	5	5	5	5	4	5	5
	1	0	4	4	4	2	4	4	4	4	5	2	4	2	4	4	2	5	5	5	4	2	4	5	5	4	4	5	5	2	5	4	5	4	2
	1	0	2	1	2	2	5	5	4	4	4	4	4	4	4	4	4	4	4	4	4	4	5	5	4	4	4	5	5	5	5	5	4	4	5
	2	0	1	5	2	4	4	2	4	4	4	4	4	4	4	4	4	5	4	4	5	2	5	5	4	4	2	2	1	4	2	1	5	2	4
	2	0	4	4	4	4	5	4	4	4	5	4	4	4	4	4	4	4	4	4	5	4	5	5	4	4	4	5	4	4	4	4	5	5	5
	1	0	1	4	4	4	5	2	4	1	5	4	4	4	4	4	4	4	5	4	5	2	5	2	4	5	4	4	4	4	4	2	4	5	4
	1	0	2	4	4	4	2	2	2	4	4	4	2	4	2	4	2	5	5	5	2	2	5	4	4	4	2	4	5	4	4	2	4	4	4
	1	0	4	4	4	4	5	5	5	4	5	5	4	4	5	4	4	5	4	5	4	4	5	5	4	5	4	4	4	5	5	4	5	4	5
	2	0	4	5	5	5	5	4	2	2	4	4	4	4	4	4	5	5	5	5	5	5	5	5	4	4	5	4	5	4	4	4	5	5	5
	2	0	2	4	4	4	2	4	4	5	5	4	4	4	4	4	4	5	5	5	5	5	5	5	2	2	4	5	5	4	5	4	4	5	5
	2	0	5	4	4	4	5	5	4	5	5	5	4	4	5	4	4	5	4	5	1	1	5	5	5	5	5	5	5	5	5	4	5	4	5
	2	0	4	4	4	4	5	4	4	4	5	4	4	2	2	4	4	4	5	4	5	5	5	5	4	4	4	5	4	4	4	4	5	4	5
	2	0	4	4	2	4	5	4	2	4	5	4	4	4	4	4	4	5	4	4	5	2	5	5	4	4	2	5	4	4	5	4	4	5	5
	2	0	5	4	4	4	5	4	4	2	4	4	5	4	4	4	4	5	4	2	5	5	5	5	5	5	4	5	5	2	5	4	4	4	5
	2	0	2	2	2	4	5	4	4	4	4	2	4	2	5	4	4	1	2	2	2	5	5	5	4	4	4	4	1	4	5	4	2	4	5
	2	0	4	5	2	4	4	4	4	2	4	4	4	4	4	4	4	4	4	4	5	4	5	5	2	2	2	4	4	5	4	4	4	4	4
	2	0	2	1	2	2	2	2	2	2	4	2	2	2	4	2	2	4	4	4	2	2	4	5	2	4	4	5	4	2	4	4	4	4	4
	2	0	4	5	5	4	4	4	4	5	5	5	5	4	4	4	4	5	4	5	5	5	5	5	4	4	5	5	5	4	5	4	5	5	5
	1	0	4	5	5	4	5	5	4	4	5	5	5	5	5	5	5	5	5	5	5	5	5	5	5	5	4	4	5	5	5	5	5	5	5
	1	0	5	4	5	5	5	5	5	4	4	4	5	4	5	4	4	5	4	4	5	4	5	5	4	5	5	5	5	4	4	4	5	4	5
	1	0	2	2	2	4	4	5	4	4	4	4	4	4	4	4	4	5	5	5	4	1	5	4	4	4	4	4	5	5	5	5	5	5	4
	1	0	4	5	5	4	4	4	4	2	4	4	4	4	4	5	4	5	5	5	4	4	5	5	4	4	4	4	5	5	5	4	5	5	5
	2	0	2	5	5	4	5	4	2	2	5	5	4	4	2	4	2	5	4	4	2	2	5	5	4	2	4	5	5	4	5	2	4	5	5
	1	0	5	5	5	5	5	5	5	5	5	5	5	4	5	5	5	5	5	5	5	4	5	5	5	5	5	1	5	5	5	5	4	5	5
	1	0	4	5	5	4	4	4	5	4	5	5	5	5	5	5	5	5	4	5	4	2	5	5	5	5	5	5	5	5	5	2	5	5	5
	1	0	4	4	2	4	4	2	4	2	5	4	4	4	4	4	4	5	5	5	4	4	5	5	4	2	4	4	4	4	4	4	4	2	4
	1	0	4	2	2	5	4	2	4	1	5	2	2	4	4	2	2	4	5	2	4	5	1	1	2	4	4	4	4	4	4	4	4	4	5
	1	0	5	4	5	4	5	5	4	2	5	5	4	5	5	4	4	5	5	5	5	4	5	5	4	5	4	5	4	5	5	4	5	2	5
	1	0	4	5	5	4	5	4	4	1	4	4	4	4	4	4	4	5	5	5	4	2	5	5	4	4	5	2	5	4	4	4	5	4	5
	2	0	2	4	4	2	4	2	4	4	5	4	4	4	4	4	4	5	5	4	4	4	5	5	4	4	4	4	2	4	4	4	4	4	5
	1	0	4	4	4	2	4	2	4	2	4	4	4	2	5	2	4	5	5	5	4	2	5	5	4	4	5	5	5	5	4	5	5	5	5
	2	0	4	5	5	5	4	4	4	5	4	4	4	4	4	4	2	4	5	4	5	4	5	5	4	2	5	4	4	5	4	5	5	4	5
	2	0	5	4	4	5	4	5	4	5	5	5	4	5	5	5	4	5	5	4	5	5	5	5	4	5	5	5	5	4	5	4	5	5	5
	2	0	4	5	4	2	4	4	4	5	5	5	4	4	5	4	5	5	5	4	5	5	5	5	5	4	5	5	5	4	5	4	5	4	5
	1	0	2	4	4	2	5	2	2	4	5	2	2	4	2	4	2	2	2	2	2	2	5	5	2	2	4	2	4	2	2	2	2	2	5
	1	0	4	4	5	2	5	5	4	2	4	4	4	4	4	5	4	4	4	4	5	2	5	5	4	4	4	2	5	4	4	4	5	4	5
	2	0	4	4	4	4	2	5	4	5	5	5	5	4	5	4	4	4	4	4	5	5	5	5	4	4	4	5	5	5	5	4	5	5	5
	2	0	4	4	4	4	2	2	4	2	4	5	4	4	5	4	4	5	4	5	5	5	5	5	4	4	5	5	5	5	5	4	5	5	5
	1	0	4	4	4	5	4	4	4	2	4	4	4	4	4	4	4	5	5	4	2	4	5	5	2	4	4	4	4	4	4	4	4	4	5
	2	0	5	5	5	2	5	5	5	4	5	5	4	4	4	5	4	5	4	4	4	1	5	5	4	4	2	5	5	5	4	2	4	5	5
	2	0	4	5	2	1	4	4	4	5	4	4	4	4	4	4	5	5	4	5	2	4	5	5	4	4	5	5	5	5	4	4	4	5	5
	1	0	5	5	4	4	4	2	4	5	5	4	5	5	4	5	5	5	5	5	2	5	5	5	4	4	5	5	4	5	5	5	5	5	4
	1	0	4	4	4	4	4	4	4	4	4	4	4	4	4	5	5	5	5	5	5	4	5	5	4	4	5	5	5	4	4	4	4	4	5
	2	0	4	4	4	4	5	4	4	2	5	5	5	4	4	4	4	5	5	4	1	5	5	5	4	4	4	4	5	4	5	4	4	1	5
	1	0	5	4	4	4	4	4	4	4	5	4	4	4	4	4	5	5	5	5	4	4	5	5	4	4	5	4	5	5	5	4	5	4	4
	1	0	5	2	2	4	4	2	2	4	4	4	4	4	4	4	4	4	4	4	4	5	5	5	4	4	2	2	4	4	4	4	4	4	4
	1	0	5	4	2	4	2	2	2	2	4	4	2	5	2	4	4	4	5	4	4	2	5	2	4	4	2	2	2	4	5	4	4	4	4
	1	0	2	4	4	4	5	4	4	5	4	4	4	5	5	4	2	5	5	4	5	5	5	5	4	4	4	4	4	4	4	4	4	4	5
	1	0	2	4	2	4	4	2	4	2	4	4	4	2	4	4	4	5	5	5	5	4	5	5	4	4	5	2	4	4	4	4	4	5	5
	1	0	4	4	4	4	4	4	4	5	4	4	4	4	4	4	5	4	4	4	4	4	5	5	5	4	4	2	5	4	5	4	5	4	5
	2	0	2	2	4	2	2	4	2	4	2	4	2	2	2	2	2	4	4	1	5	2	5	5	2	4	4	2	2	4	4	2	5	4	5
	2	0	4	4	4	4	4	4	4	4	4	4	4	4	4	4	4	5	5	5	2	4	5	5	5	4	5	5	5	5	5	4	5	5	5
	1	0	5	5	4	4	4	4	5	5	4	5	5	5	5	4	4	5	4	4	5	5	5	5	4	5	5	4	5	4	5	4	4	4	5
	2	0	4	2	4	4	5	4	4	4	5	4	5	4	4	4	2	5	5	4	5	4	5	5	5	4	4	5	2	4	5	4	4	5	5
	2	0	4	4	5	5	4	4	4	2	4	5	5	4	2	5	2	4	4	2	1	5	5	5	4	4	4	5	2	4	4	4	4	4	4
	2	0	4	4	4	4	4	4	4	2	4	4	5	4	5	5	5	5	2	4	2	4	5	5	4	4	4	5	2	4	5	4	5	4	5
	2	0	4	4	5	2	5	2	4	5	5	4	4	4	2	4	2	5	5	4	5	2	5	5	5	4	4	5	2	4	5	4	4	5	5
	2	0	5	4	4	5	5	5	5	5	5	4	5	5	5	4	5	5	5	5	5	4	5	5	4	5	5	5	5	5	5	5	5	5	5
	1	0	5	5	5	4	5	4	2	1	4	2	4	4	2	5	4	5	4	4	4	4	5	5	4	4	2	4	5	4	4	5	4	2	5
	1	0	5	5	5	5	5	4	4	2	4	4	4	5	4	4	4	5	5	5	4	5	5	5	4	4	5	5	5	5	5	5	5	5	5
	1	0	4	4	4	4	5	5	5	4	5	5	5	5	4	5	5	4	4	5	5	4	5	5	5	4	5	2	5	5	5	4	5	5	1
	1	0	5	5	5	5	5	5	5	4	5	5	5	5	5	5	4	5	5	5	5	5	5	5	5	5	5	2	4	5	5	4	5	5	5
	1	0	2	5	5	4	5	4	4	2	2	4	4	4	5	4	4	4	4	4	5	4	5	5	4	4	4	2	4	4	4	2	4	4	4
	2	0	5	4	5	5	4	5	4	4	4	2	4	4	4	5	4	4	5	5	4	5	5	5	5	4	4	4	4	4	4	5	5	4	2
	1	0	5	1	1	5	4	2	5	4	5	4	4	5	4	4	5	5	4	4	4	5	5	5	4	4	4	5	5	4	4	4	4	4	4
	2	0	5	5	5	4	5	5	5	4	5	5	5	5	5	5	4	4	4	5	5	5	5	5	4	4	5	4	4	4	4	2	4	4	5
	1	0	4	4	4	4	4	4	4	2	4	4	4	4	4	4	4	4	5	4	5	4	2	2	4	4	4	2	2	2	4	2	2	4	2
	2	0	5	5	5	5	4	5	5	5	5	5	5	5	5	5	5	5	2	5	5	5	5	5	4	4	5	5	5	5	5	5	5	4	5
	1	0	5	4	4	4	5	4	4	5	5	5	5	4	5	4	4	5	5	5	2	4	5	5	4	5	5	2	5	4	5	4	4	5	5
	2	0	4	5	4	5	5	5	4	4	5	4	4	5	5	5	5	5	5	5	5	5	5	5	5	4	5	4	4	5	5	5	5	5	5
	1	0	5	5	5	5	5	5	4	2	5	4	5	4	4	4	4	5	5	5	5	4	5	5	4	5	5	4	4	4	4	4	4	5	5
	1	0	5	5	5	4	4	2	4	4	2	4	4	2	5	4	5	5	5	5	5	5	5	5	4	4	5	1	5	4	4	4	5	5	5
	2	0	5	5	5	2	5	2	4	2	4	4	2	4	5	4	5	4	5	4	4	2	5	5	4	4	5	2	4	5	4	4	4	4	5
	2	0	4	4	5	4	5	4	4	4	5	4	4	4	5	4	4	5	5	4	5	5	5	5	4	4	4	5	5	5	5	4	5	5	5
	1	0	5	2	2	5	2	4	2	2	4	2	2	4	1	2	5	5	5	5	2	1	5	5	2	2	4	5	4	5	4	4	5	5	5
	2	0	4	5	2	5	5	4	4	5	5	5	5	4	5	4	4	5	2	4	4	5	5	5	4	4	2	4	4	5	4	5	5	5	5
	1	0	4	4	2	4	2	1	2	2	4	4	4	2	4	4	4	5	5	4	5	4	5	5	4	4	4	2	4	4	4	5	5	4	5
	1	0	4	4	4	4	4	2	4	4	4	4	4	5	5	4	4	4	4	4	4	4	5	5	4	4	4	4	5	4	5	4	4	4	5
	1	0	4	4	4	2	2	4	4	2	4	4	4	4	4	4	4	5	4	4	2	1	5	5	4	4	5	1	4	4	4	5	5	5	4
	1	0	2	5	5	5	4	2	4	1	4	2	4	4	4	4	4	5	5	5	5	5	5	5	5	4	4	5	2	5	4	5	4	4	5
	2	0	4	5	5	5	5	4	5	5	5	5	5	4	5	5	4	5	5	5	4	5	5	5	5	5	5	5	5	5	5	5	5	5	5
	2	0	4	4	4	4	4	4	4	5	5	5	5	4	4	5	5	4	4	4	5	5	5	5	5	5	5	5	4	4	5	4	5	5	5
	1	0	2	4	4	4	5	4	4	2	4	5	5	4	4	4	4	4	2	4	4	4	5	5	4	4	4	1	1	4	4	5	4	4	5
	1	0	5	2	4	4	4	4	2	5	2	4	4	2	4	4	2	5	4	5	4	2	5	5	4	5	5	4	5	5	5	4	5	4	4
	1	0	5	5	5	5	5	4	2	5	5	4	4	5	5	5	5	4	2	5	5	5	5	5	5	5	5	5	1	5	5	5	5	5	5
	1	0	4	5	4	5	4	4	2	2	5	4	2	4	4	4	5	4	4	4	4	1	4	5	4	5	5	4	5	4	5	5	5	5	5
	2	0	4	5	4	4	5	4	4	5	5	5	5	5	5	5	5	5	4	4	4	4	5	5	4	4	4	5	5	4	5	4	4	4	5
	2	0	2	5	4	4	4	4	5	4	5	5	5	4	5	5	5	5	4	4	5	4	5	5	5	5	4	5	2	5	5	5	5	4	5
	1	0	1	4	2	2	2	4	5	2	2	2	2	5	5	2	5	5	5	5	5	5	5	5	5	2	1	5	5	5	1	5	5	5	5
	1	0	4	2	4	4	5	2	2	4	4	2	2	4	4	4	4	4	5	5	4	5	5	5	4	2	2	5	5	5	4	5	5	5	5
	2	0	4	5	5	2	5	5	4	2	5	4	4	4	5	5	4	5	5	5	5	5	5	5	5	4	5	4	2	2	5	5	5	1	5
	1	0	2	5	4	5	5	5	2	4	4	4	4	4	4	5	5	4	4	5	5	5	5	5	5	4	5	5	1	5	5	5	5	5	5
	1	0	4	5	4	5	4	4	5	4	5	4	5	5	4	4	5	5	5	5	5	2	5	5	4	4	5	5	2	5	5	5	5	5	5
	2	0	5	4	4	4	4	4	5	2	5	4	2	4	4	4	2	5	5	4	4	2	5	5	4	4	4	4	2	2	4	2	4	4	5
	1	0	4	4	5	5	5	5	5	5	5	4	5	5	5	5	5	5	5	5	5	5	5	5	5	5	5	5	1	5	5	5	5	5	5
	2	0	2	4	2	2	4	4	4	4	4	4	5	4	4	5	4	4	4	4	4	2	4	5	4	4	4	4	4	2	4	2	5	5	5
	1	0	4	4	4	4	4	4	4	4	4	4	4	4	4	4	4	4	5	5	4	2	5	5	4	4	4	2	5	4	4	2	5	4	5
	2	0	5	4	4	5	5	2	4	4	5	4	5	4	5	4	5	5	4	5	4	5	5	5	4	4	5	4	4	5	5	4	4	5	5
	2	0	5	4	4	2	4	4	4	2	4	4	4	4	4	4	4	5	5	5	4	4	5	5	4	4	5	4	4	4	5	4	2	4	5
	2	0	5	5	5	2	5	4	4	2	5	4	4	4	4	4	2	4	4	4	5	2	5	5	2	4	5	5	2	4	5	4	5	5	5
	2	0	2	5	4	4	4	4	4	2	4	4	4	4	4	5	4	5	4	4	5	5	5	5	4	4	4	2	2	4	4	4	5	4	5
	1	0	2	4	2	4	4	2	2	1	2	4	4	2	2	2	2	4	4	4	5	4	5	5	2	2	2	2	4	4	2	4	4	4	5
	1	0	4	4	4	4	2	4	4	2	4	2	2	4	4	2	4	5	5	5	2	4	5	5	4	4	5	4	4	5	4	5	5	5	5
	1	0	5	4	4	5	5	4	4	2	5	5	4	5	4	4	5	5	5	5	4	4	5	5	4	5	4	2	5	5	5	4	5	5	5
	2	0	5	5	5	5	5	4	4	5	5	5	5	4	5	5	5	4	2	4	5	4	5	5	4	4	4	5	5	5	5	5	5	5	5
	1	0	2	2	2	2	2	4	2	2	5	4	2	4	2	2	5	5	5	5	2	5	5	5	2	2	4	5	5	5	4	4	5	5	5
	2	0	5	5	5	5	5	4	5	5	5	5	5	5	4	5	5	5	5	5	5	5	5	5	5	5	5	5	5	5	4	5	5	4	5
	1	0	5	5	4	5	4	4	4	4	4	4	4	4	4	5	4	4	4	4	5	5	5	5	4	4	4	4	5	4	4	4	4	4	5
	1	0	5	4	5	4	5	4	5	5	5	5	5	4	5	5	5	5	5	5	4	4	5	5	5	5	5	4	5	5	5	5	5	5	5
	1	0	5	4	4	5	5	5	5	5	5	5	5	5	5	5	4	4	5	5	5	5	5	5	5	5	5	2	5	5	5	5	5	5	5
	1	0	5	4	4	4	2	4	4	4	5	4	4	5	5	4	4	5	5	4	5	5	5	5	5	5	4	4	5	5	5	5	4	4	5
	2	0	4	5	5	5	5	5	5	5	5	5	5	5	4	5	2	4	5	4	5	5	5	5	5	4	2	5	2	4	5	5	4	5	5
	2	0	2	2	2	4	2	4	4	2	5	2	4	5	1	2	5	4	5	5	1	1	1	2	5	2	5	5	2	5	4	2	5	5	5
	2	0	4	4	4	4	4	4	5	2	5	4	4	4	2	4	1	4	2	4	2	4	5	5	2	4	4	2	2	2	4	1	1	1	4
	1	0	5	2	2	5	5	4	2	2	5	4	4	4	5	4	4	5	4	5	5	5	5	5	2	4	4	4	5	4	5	4	5	5	5
	1	0	5	5	5	4	4	4	4	4	4	4	4	4	4	4	4	4	4	4	5	5	5	5	4	4	5	4	5	4	4	4	4	4	4
	1	0	4	4	4	2	5	2	2	1	4	4	4	4	2	4	2	5	5	4	4	4	5	5	4	4	2	4	5	2	4	4	5	5	5
	2	0	5	4	5	5	5	4	4	4	5	4	5	4	5	5	4	4	2	4	2	4	2	2	4	4	2	4	4	4	5	1	4	4	4
	2	0	5	4	4	4	5	5	2	1	5	5	5	5	5	5	2	4	5	5	5	5	5	5	4	4	5	4	4	4	4	4	4	5	5
	1	0	5	5	5	5	5	4	4	4	5	5	4	5	5	4	5	5	5	5	4	4	5	5	5	5	5	5	5	5	5	5	5	5	5
	2	0	2	4	4	2	4	4	4	2	4	5	4	4	5	5	4	5	5	5	2	4	5	5	4	4	5	5	5	5	5	4	5	5	4
	2	0	5	2	4	4	2	2	2	1	2	2	2	4	2	2	1	5	4	4	4	4	5	1	4	2	2	1	2	2	2	2	4	4	4
	1	0	4	4	4	4	4	2	2	2	4	4	4	4	2	4	4	4	2	4	2	2	1	1	4	4	4	4	4	4	4	4	2	4	4
	2	0	2	4	2	5	4	2	4	4	5	4	4	4	5	5	4	4	4	2	2	4	5	5	4	4	4	2	2	2	5	4	2	2	4
	2	0	4	5	4	4	5	2	2	2	5	5	5	2	4	4	5	5	5	5	2	5	5	5	4	4	5	5	4	5	5	4	5	5	5
	1	0	4	4	4	5	4	4	4	4	4	4	5	4	5	4	2	4	4	4	2	2	4	4	2	4	4	2	4	4	2	4	2	4	4
	1	0	4	5	5	4	4	2	2	2	4	4	4	4	4	5	5	4	4	4	4	4	5	4	4	4	4	2	4	5	5	4	4	4	5
	2	0	4	5	4	4	4	4	4	4	5	5	5	5	5	5	4	4	4	5	5	5	5	5	5	5	5	5	4	5	5	5	5	5	5
	1	0	5	4	4	5	4	4	4	5	5	5	5	5	5	4	5	5	5	5	5	5	5	5	5	5	5	5	5	5	4	4	5	5	5
	1	0	5	4	4	4	5	4	4	4	4	5	5	4	4	4	4	5	5	5	5	4	5	5	4	4	5	5	5	5	4	5	5	5	5
	1	0	5	5	5	5	2	5	5	4	5	5	5	4	5	5	5	5	5	5	1	1	5	5	5	5	5	4	5	5	5	4	5	5	5
	1	0	5	5	5	4	5	4	4	4	5	5	5	5	5	4	5	5	4	5	5	4	5	5	4	4	4	5	5	5	5	5	5	5	5
	1	0	1	2	2	5	4	4	2	1	4	2	4	2	4	2	4	5	5	5	2	2	4	4	4	4	5	5	4	5	4	4	5	4	4
	1	0	5	4	2	5	4	5	5	1	4	4	5	5	5	5	4	5	5	5	4	5	5	5	4	4	4	4	5	4	4	2	5	4	5
	1	0	2	5	4	4	5	4	4	2	5	5	5	5	4	4	5	5	5	5	4	5	4	4	5	4	5	5	5	5	5	5	5	5	4
	2	0	4	4	4	4	4	4	4	4	5	4	4	4	4	4	2	5	5	5	2	2	4	4	5	4	5	5	5	4	4	2	4	4	5
	2	0	5	4	4	4	4	5	5	4	5	5	5	4	4	4	4	5	5	5	5	4	5	5	4	4	5	5	4	5	5	5	5	5	5
	2	0	1	4	2	4	4	4	4	4	4	4	5	4	4	4	2	2	4	4	4	2	5	4	4	4	5	2	1	2	4	5	4	5	5
	1	0	4	5	4	5	5	4	4	5	5	4	4	5	5	4	5	4	5	5	5	4	5	5	5	5	5	4	5	5	5	5	5	5	4
	1	0	5	4	5	5	5	5	5	2	5	5	4	5	5	4	4	4	2	5	5	2	5	5	5	4	4	2	4	5	4	5	5	5	5
	2	0	5	5	4	5	5	4	5	4	5	5	5	5	5	5	5	5	4	4	4	2	5	5	5	5	5	5	5	5	5	5	5	5	5
	1	0	5	4	2	5	5	5	4	4	4	4	5	4	4	4	5	4	4	4	5	5	5	5	4	5	5	5	2	4	4	5	5	4	5
	1	0	4	4	4	4	4	4	4	4	4	4	4	4	4	4	4	5	5	5	4	5	2	4	5	4	5	4	4	4	5	2	5	4	4
	1	0	4	2	2	4	5	2	4	4	5	4	4	4	4	4	4	5	5	5	1	1	1	2	4	4	5	5	4	4	4	4	4	5	1
	2	0	5	4	5	4	5	5	4	2	5	5	5	4	4	5	4	5	5	5	4	5	4	5	4	4	5	5	5	5	5	4	5	4	5
	1	0	2	4	4	4	4	4	4	4	4	4	4	4	4	4	4	5	5	5	2	4	1	2	4	5	4	5	5	5	5	4	4	4	4
	1	0	4	4	4	5	4	4	4	2	4	4	4	5	4	4	5	4	5	5	4	4	4	5	4	4	4	4	4	4	4	5	4	4	4
	1	0	4	4	2	5	4	2	4	4	5	5	4	4	5	4	4	5	5	5	2	2	5	5	4	4	4	4	4	5	5	4	5	4	4
	2	0	5	4	2	5	4	4	2	5	5	5	5	4	2	5	4	4	4	4	5	5	5	5	5	5	4	4	4	5	5	4	5	5	5
	2	0	5	5	5	5	5	5	5	5	5	5	5	5	5	5	5	4	5	5	5	5	5	5	5	5	5	5	5	5	5	5	5	5	5
	1	0	5	4	4	5	5	4	4	2	5	5	4	4	5	4	5	5	5	5	2	5	4	4	4	5	4	5	5	5	4	4	5	5	4
	1	0	4	4	2	4	4	2	4	2	4	4	4	4	4	4	2	4	5	4	2	2	5	5	4	4	4	2	4	4	4	4	2	4	4
	2	0	4	4	4	5	4	2	4	4	5	5	5	4	5	5	5	5	4	5	2	4	5	5	5	5	5	4	4	5	5	4	4	4	5
	1	0	5	5	4	4	5	4	4	2	4	4	4	5	5	4	4	4	4	4	4	5	5	5	4	5	5	4	5	5	4	4	4	4	4
	1	0	4	4	4	2	5	4	4	1	5	4	4	4	2	2	4	5	4	5	4	1	5	5	4	4	4	4	4	4	4	5	5	4	4
	1	0	5	4	4	5	5	4	4	4	5	5	4	5	4	5	5	4	4	4	5	4	5	4	5	5	4	5	5	5	5	5	4	4	5
	1	0	4	4	4	4	4	2	2	2	4	4	4	5	4	4	4	4	5	4	4	4	2	4	4	4	5	4	4	4	4	5	5	5	2
	2	0	4	5	5	5	4	5	4	5	5	4	5	5	5	5	5	2	5	2	5	5	5	5	5	5	5	5	5	4	4	5	5	4	5
	1	0	5	5	5	4	5	4	5	4	5	5	4	5	5	5	5	5	5	5	5	5	5	5	5	5	5	2	4	5	5	5	5	5	5
	2	0	4	4	4	4	4	4	5	2	5	4	5	4	4	4	2	4	4	4	4	4	1	1	5	4	4	5	4	4	4	4	4	4	5
	2	0	5	5	5	5	5	5	5	4	5	5	5	4	5	5	5	5	5	5	5	5	5	5	4	4	5	5	5	5	5	5	5	5	5
	1	0	5	4	4	5	5	4	4	4	5	4	4	5	4	5	5	4	4	4	2	4	2	2	2	5	4	4	5	5	5	5	5	4	4
	1	0	2	4	2	2	4	2	2	2	1	2	1	2	2	2	4	4	5	4	2	2	1	5	2	2	2	4	4	2	2	2	4	4	2
	2	0	4	5	4	4	2	5	4	4	4	4	4	2	4	4	4	5	4	4	4	4	5	5	4	4	4	4	2	4	5	4	4	4	5
	1	0	4	5	5	5	4	4	2	1	4	4	4	4	2	4	5	5	5	4	4	2	2	2	4	4	4	4	5	2	4	2	4	4	4
	1	0	4	4	5	4	5	4	5	5	4	4	5	4	4	4	5	5	5	5	4	4	4	4	4	4	4	5	5	4	5	4	4	4	4
	2	0	5	5	4	2	1	4	4	4	4	4	2	2	2	4	5	4	4	4	4	4	5	5	4	4	4	4	4	5	4	5	5	5	1
	1	0	5	5	5	5	5	4	5	5	5	5	4	5	5	5	5	5	5	5	5	5	5	5	5	4	5	5	4	5	5	5	5	5	5
	2	0	4	4	4	4	5	4	5	4	5	4	2	5	4	5	5	5	5	4	5	2	5	5	4	4	5	5	4	4	5	4	4	4	5
	1	0	5	4	4	5	5	5	5	4	4	5	5	5	5	5	5	5	5	5	5	5	5	5	5	5	5	4	4	5	5	5	5	5	5
	2	0	4	5	4	4	5	4	5	5	5	5	5	4	5	4	4	5	5	5	4	2	5	5	5	4	5	5	4	5	5	5	5	5	5
	1	0	5	5	4	5	5	5	4	5	5	5	5	5	5	5	5	5	5	5	5	5	5	5	5	5	5	5	5	5	5	4	5	5	5
	2	0	2	4	4	4	4	2	2	2	5	4	4	4	4	4	2	4	4	4	5	2	5	5	2	2	4	5	2	5	4	5	4	4	5
	1	0	5	4	4	5	5	4	4	4	4	5	4	4	5	4	4	5	5	5	2	4	5	4	5	4	5	5	5	5	4	4	5	4	4
	1	0	2	5	4	4	4	2	1	4	4	4	4	2	2	5	4	5	5	5	5	5	5	5	4	4	5	5	2	5	4	2	5	5	5
	2	0	5	4	4	4	4	4	4	4	5	5	4	5	5	5	5	5	2	4	5	5	5	5	5	5	5	5	5	4	4	4	4	5	5
	2	0	2	5	2	5	4	4	4	4	5	4	4	5	4	4	4	5	4	5	4	5	4	5	4	4	4	5	4	5	4	4	5	5	5
	1	0	5	4	5	5	5	5	4	5	5	5	5	5	5	5	5	5	4	5	5	4	5	5	5	4	5	5	5	5	4	4	5	5	5
	2	0	2	4	2	4	4	2	2	4	4	4	2	4	4	2	4	4	4	4	5	2	2	5	2	2	2	4	4	4	4	4	5	2	4
	1	0	4	4	5	5	5	5	4	5	5	5	5	5	4	5	2	5	5	5	5	4	5	2	5	5	5	5	4	4	5	4	4	2	4
	1	0	4	2	2	4	4	2	2	1	5	2	2	2	2	2	2	5	5	5	4	4	5	5	4	4	4	2	2	2	4	4	4	4	5
	2	0	4	4	4	4	5	4	4	4	4	5	4	4	4	4	2	4	5	4	5	5	5	5	4	5	4	2	2	4	5	4	5	5	5
	1	0	1	1	1	1	2	1	2	4	4	4	2	2	4	2	5	5	5	5	2	4	1	4	4	4	4	2	2	5	4	4	2	4	4
	2	0	4	4	4	5	4	5	4	4	5	5	5	5	4	4	5	5	5	5	5	4	5	5	4	4	5	4	5	4	4	5	5	4	1
	2	0	1	5	5	5	4	2	5	5	5	5	5	5	5	5	5	5	5	5	4	5	5	5	5	5	5	5	5	5	5	5	5	5	5
	2	0	5	5	5	4	2	5	5	4	5	4	4	4	4	5	5	5	5	5	5	5	5	5	5	5	4	5	5	4	4	4	4	5	5
	2	0	4	4	4	4	4	2	4	2	4	4	4	4	4	4	4	4	4	4	4	2	1	2	2	2	4	2	4	4	4	4	4	5	4
	1	0	4	5	5	5	5	4	4	5	5	4	5	4	2	4	4	5	5	4	5	2	5	5	5	5	4	4	4	5	5	5	5	5	4
	1	0	5	4	2	5	5	1	2	2	4	4	2	5	4	4	4	4	4	2	4	4	1	1	4	4	4	5	5	5	4	5	4	4	4
	2	0	4	5	2	4	2	2	2	5	5	4	4	4	5	4	2	5	4	4	4	2	1	2	2	2	2	2	4	4	4	4	5	4	2
	2	0	4	4	4	4	5	4	4	4	5	4	4	4	5	5	4	5	5	4	5	4	5	5	5	5	5	5	4	4	5	5	5	5	5
	2	0	4	5	5	4	4	4	4	4	5	5	5	4	5	5	5	5	5	4	5	5	5	5	4	4	4	5	4	5	5	4	5	4	5
	1	0	5	5	5	5	5	2	4	2	4	4	4	5	5	4	5	5	5	5	2	4	5	5	5	5	5	4	4	5	4	4	5	5	4
	2	0	5	5	4	5	5	4	4	5	5	5	5	4	5	5	5	5	5	4	5	5	5	5	5	4	5	5	4	5	5	4	5	4	5
	2	0	2	5	5	5	4	5	5	5	5	5	5	5	5	5	5	5	5	5	5	1	5	2	2	4	5	5	5	4	4	4	5	5	4
	1	0	4	5	5	5	4	5	5	4	5	4	4	4	5	5	5	5	5	5	5	5	5	5	4	4	5	5	5	5	4	4	5	5	5
	2	0	5	5	5	5	5	4	5	5	5	4	4	5	4	5	4	5	5	5	5	2	5	5	4	5	5	5	5	5	4	5	5	5	4
	1	0	4	5	5	5	5	4	4	4	5	4	2	5	4	4	4	4	4	5	4	4	5	5	4	4	4	4	4	4	5	4	4	5	5
	1	0	4	4	4	4	4	4	5	2	4	4	4	4	4	4	4	5	5	4	4	4	5	5	4	4	4	5	4	4	4	4	4	4	5
	1	0	2	4	4	4	2	1	4	2	2	4	4	4	2	4	4	5	5	5	5	5	5	5	2	2	4	5	4	4	4	4	4	5	5
	2	0	4	5	5	5	5	5	4	4	5	5	5	4	5	4	5	5	5	5	5	5	5	5	5	5	5	5	5	5	5	5	5	5	5
	2	0	5	5	5	4	5	5	4	5	5	5	5	5	4	4	5	5	5	4	4	2	2	5	5	5	5	5	5	4	5	5	5	4	5
	1	0	5	4	4	4	5	4	4	4	5	5	4	4	4	4	4	5	5	4	4	2	5	5	4	4	4	4	4	4	4	4	4	4	4
	1	0	4	4	4	4	4	4	4	4	4	4	4	4	4	4	4	4	5	5	2	4	5	5	4	4	4	5	5	4	5	4	4	5	5
	1	0	4	4	5	5	4	4	4	4	5	5	5	4	4	4	4	5	5	5	5	2	5	5	5	5	5	5	5	5	5	5	5	5	5
	1	0	4	4	5	4	4	4	4	1	5	4	4	4	5	4	5	5	5	5	5	4	4	5	4	4	4	5	5	4	5	5	5	5	5
	1	0	4	2	2	2	4	2	2	2	2	4	2	2	2	2	2	5	5	5	1	2	5	5	2	2	5	4	4	2	4	2	4	4	5
	1	0	4	4	4	4	4	4	4	4	5	4	4	4	4	4	4	4	5	4	5	5	5	4	4	4	4	4	4	4	5	4	4	4	4
	2	0	4	4	4	5	4	4	4	1	5	4	4	4	4	4	4	4	4	5	2	4	5	5	4	4	4	4	1	4	5	4	5	4	5
	2	0	4	4	4	4	5	5	4	2	5	4	4	4	5	5	4	4	4	5	5	4	1	1	5	5	5	4	4	4	5	4	4	5	5
	1	0	5	5	5	5	5	5	4	4	4	5	4	5	5	5	4	5	5	5	5	5	5	5	5	5	5	4	5	4	5	4	5	4	5
	1	0	4	4	4	4	4	4	4	4	4	4	4	4	4	4	4	5	5	5	5	5	5	5	5	5	4	2	4	5	5	4	4	4	5
	1	0	4	4	4	5	4	2	2	2	4	4	1	2	1	2	4	4	4	2	2	4	5	4	4	4	2	2	5	4	2	2	4	5	4
	2	0	4	4	4	5	4	4	2	4	4	4	4	4	4	4	4	5	4	4	2	4	5	5	5	4	4	5	5	5	5	5	4	4	5
	1	0	5	5	4	5	4	4	2	4	5	5	4	5	4	4	5	5	5	5	5	5	5	5	4	4	5	4	5	5	5	5	5	5	5
	2	0	4	4	4	4	5	5	5	4	5	4	5	5	5	5	5	5	5	5	5	5	5	5	5	5	5	5	5	4	5	4	5	5	5
	2	0	4	4	2	2	2	4	2	2	5	5	5	4	4	4	4	5	4	5	5	5	5	5	2	4	4	5	4	5	5	5	5	4	5
	2	0	4	4	4	4	4	4	4	2	4	4	4	4	4	4	4	4	4	4	4	4	4	5	4	4	4	4	4	4	4	4	4	4	4
	1	0	5	4	2	5	5	5	5	4	2	5	4	4	4	4	4	5	5	5	4	2	5	5	4	4	4	4	5	4	4	5	4	5	5
	2	0	4	5	5	4	5	4	4	5	5	5	5	5	5	5	5	5	5	4	4	4	4	5	4	4	4	5	5	5	4	4	5	5	4
	2	0	4	5	5	4	5	4	4	5	5	5	5	5	5	4	4	5	4	5	5	4	5	5	5	5	5	5	5	5	5	4	5	5	5
	1	0	4	5	5	4	4	4	5	4	5	4	4	5	5	5	5	4	4	5	5	4	5	5	5	5	5	4	5	5	5	5	5	5	5
	1	0	5	4	4	5	4	4	2	2	4	4	4	4	4	4	4	5	4	4	4	4	4	4	4	4	4	5	5	5	5	4	4	5	5
	2	0	4	4	5	4	4	4	4	5	5	5	5	4	4	4	4	5	5	5	1	2	1	1	4	2	4	4	4	4	4	4	4	4	1
	2	0	2	5	5	2	4	2	4	2	5	4	4	4	5	4	2	2	2	4	4	5	5	5	4	4	4	4	4	4	4	4	4	4	4
	2	0	4	4	4	4	5	4	4	4	4	4	4	4	4	4	4	4	4	2	5	1	5	5	2	4	4	2	1	1	4	2	4	5	5
	2	0	4	4	4	4	4	4	4	4	4	4	4	4	4	4	4	5	5	5	4	4	5	5	4	4	4	5	5	4	4	5	5	5	5
	1	0	5	4	2	5	5	4	5	4	4	5	4	5	4	4	5	5	4	5	4	5	5	5	5	4	4	4	5	5	4	5	4	4	5
	1	0	5	2	4	5	4	4	2	4	5	4	4	4	4	4	4	5	5	5	4	4	5	5	2	4	5	4	5	5	5	5	5	4	5
	1	0	2	4	4	4	5	5	5	5	4	4	5	4	5	5	5	5	4	5	5	4	4	2	4	2	2	2	2	4	4	5	5	5	5
	2	0	5	4	4	4	2	4	2	4	4	2	4	4	4	4	4	4	4	4	2	2	5	5	4	4	4	4	4	4	4	4	4	4	5
	1	0	4	2	4	4	4	4	4	4	4	4	4	2	2	4	4	5	4	4	2	2	5	5	4	4	4	4	5	4	4	4	4	2	5
	2	0	1	4	5	4	5	4	5	5	5	5	4	4	4	4	5	5	5	5	5	4	5	5	5	4	5	5	4	5	5	4	5	5	5
	1	0	5	5	5	5	5	4	4	5	5	5	5	5	5	4	5	5	5	5	5	5	5	5	4	5	5	5	5	5	5	5	5	5	5
	2	0	2	2	4	4	2	4	2	4	4	5	4	4	2	4	4	1	5	2	2	2	1	1	4	5	5	4	2	2	5	2	4	2	1
	2	0	2	4	4	4	4	4	2	4	4	4	4	4	4	2	4	5	5	5	5	5	5	5	4	4	2	5	4	4	4	5	5	5	5
	1	0	5	2	2	1	4	1	1	1	1	1	1	2	1	2	4	5	4	4	4	5	2	5	1	1	5	1	4	5	5	5	5	5	4
	1	0	5	2	2	4	4	4	4	2	4	4	4	4	4	4	4	4	5	4	4	4	5	4	4	4	4	4	4	5	5	4	5	5	5
	1	0	4	4	4	4	5	4	4	5	5	4	4	4	5	5	5	5	5	5	4	2	5	5	5	4	4	5	5	5	5	4	5	4	5
	1	0	5	4	2	5	2	1	2	2	4	5	4	5	4	1	4	5	5	4	2	2	2	1	4	4	1	5	2	5	4	5	5	4	2
	2	0	4	4	2	4	4	2	2	1	4	4	4	2	4	2	4	4	4	4	2	2	5	5	4	2	4	4	4	4	4	4	5	4	4
	2	0	4	4	4	4	4	4	2	4	4	4	4	2	4	4	2	5	5	4	1	4	5	5	4	2	4	2	2	4	4	4	5	4	5
	1	0	5	5	5	4	5	5	4	4	5	5	5	5	2	5	5	4	4	4	4	1	5	5	5	5	5	5	4	4	5	5	5	2	1
	2	0	1	4	2	1	4	2	2	1	4	1	2	2	4	2	4	4	4	2	1	4	5	5	4	2	2	2	2	2	4	4	4	4	5
	1	0	5	5	5	5	5	4	4	4	5	5	5	5	5	5	5	5	4	5	5	4	5	4	5	5	5	5	5	5	5	4	5	5	4
	2	0	4	5	5	4	5	5	5	4	4	5	5	5	5	5	4	5	5	5	4	5	5	5	5	5	5	5	5	5	5	5	4	4	5
	1	0	4	2	4	4	4	2	4	2	4	4	2	4	4	4	2	4	4	4	4	2	5	5	4	2	4	2	4	4	4	2	4	4	5
	2	0	5	4	4	5	5	5	5	4	5	4	5	5	5	4	5	5	5	5	5	5	5	5	4	4	4	4	4	5	5	5	5	5	5
	2	0	5	5	5	5	4	5	5	4	5	5	4	4	5	4	4	5	5	5	5	5	5	5	4	5	5	5	5	5	5	5	5	5	5
	2	0	5	4	4	4	2	2	2	1	4	4	4	4	2	4	4	4	5	4	2	4	2	2	4	4	2	4	2	4	4	2	2	2	4
	2	0	2	4	4	5	5	5	4	5	5	5	5	5	4	4	5	4	5	4	5	5	5	5	5	5	4	4	4	5	5	4	4	4	5
	1	0	5	5	5	5	5	5	4	5	5	4	5	5	4	4	4	5	4	4	4	5	5	5	5	5	5	5	5	4	1	4	5	5	4
	2	0	4	4	4	4	5	5	4	4	5	5	5	4	4	5	4	5	5	5	2	4	5	5	4	4	5	5	4	4	5	4	5	4	4
	2	0	5	5	5	5	2	2	2	4	5	5	5	4	4	4	2	4	4	4	5	5	5	5	5	5	5	4	4	4	5	4	4	5	5
	1	0	2	2	2	4	2	2	2	1	4	2	5	2	4	2	2	4	4	2	2	1	5	5	4	4	2	1	4	4	2	2	4	5	2
	2	0	4	2	2	2	2	2	4	2	4	5	4	2	2	4	2	5	5	5	5	4	5	4	2	4	2	2	4	4	5	4	2	2	5
	1	0	4	4	4	4	5	4	4	2	4	4	4	4	2	4	5	4	4	2	2	2	5	2	2	2	2	4	2	4	5	4	2	1	2
	1	0	5	2	4	4	2	5	2	1	5	5	5	5	5	5	5	5	4	5	5	5	5	5	5	4	5	1	5	5	5	5	5	1	5
	2	0	4	4	4	5	5	2	4	2	4	4	5	2	5	5	4	2	4	4	2	4	5	5	4	4	4	2	1	5	4	5	5	5	5
	1	0	4	2	4	4	5	4	2	4	4	4	4	4	5	4	4	5	4	5	5	5	5	5	2	4	5	5	4	4	5	4	4	5	4
	1	0	5	4	4	5	5	5	4	4	5	5	5	4	5	5	5	5	4	5	5	2	5	5	4	4	5	4	5	4	5	4	5	5	5
	2	0	4	5	4	4	5	5	5	4	5	4	4	5	5	5	4	4	1	4	5	1	5	5	4	5	5	5	1	4	4	4	4	5	5
	1	0	4	2	2	4	4	2	2	4	4	4	4	4	2	4	2	5	4	5	4	2	4	4	2	4	4	4	5	5	4	4	4	5	4
	1	0	5	2	2	5	5	4	4	2	5	4	5	4	5	5	2	5	5	5	5	4	5	5	4	4	5	5	5	5	5	5	5	4	5
	2	0	2	4	4	5	2	4	4	2	5	4	4	4	4	4	4	4	4	4	4	1	5	5	4	4	5	2	4	5	4	5	5	5	5
	2	0	4	4	4	5	5	5	4	4	5	4	4	5	4	5	5	5	5	5	5	4	5	5	4	4	5	4	5	5	4	4	5	5	5
	2	0	5	4	4	4	5	4	2	4	5	4	4	4	4	4	4	5	5	4	2	5	5	4	4	4	5	4	4	5	5	4	4	4	4
	1	0	4	4	4	4	4	4	4	4	4	4	4	4	4	4	4	4	4	4	4	4	5	5	4	4	4	4	4	4	4	4	5	4	4
	1	0	1	2	1	1	1	4	2	1	1	1	1	1	2	1	1	1	5	1	4	5	5	5	1	1	2	2	5	1	1	1	5	4	5
	1	0	2	5	4	4	4	4	2	1	4	4	4	4	2	4	5	4	4	2	4	1	5	5	5	4	4	4	2	4	4	5	5	4	4
	1	0	5	2	2	5	5	4	4	4	4	5	5	4	5	4	5	4	4	5	2	2	2	2	4	5	5	5	5	5	4	5	5	5	2
	2	0	4	4	4	2	5	4	4	2	5	4	4	4	5	4	4	4	4	4	5	5	5	5	4	4	4	4	4	2	5	2	4	4	5
	2	0	4	4	4	5	4	5	4	2	5	4	4	4	5	5	4	4	4	4	5	2	5	5	5	4	4	5	5	4	5	4	5	4	5
	2	0	2	5	5	2	4	4	4	2	4	2	2	4	2	2	4	2	2	1	5	4	5	5	4	4	2	4	4	4	4	2	4	2	5
	1	0	5	5	5	4	4	4	5	2	4	5	4	4	5	4	5	4	4	5	5	5	5	5	5	5	4	4	5	5	5	4	4	5	5
	2	0	2	5	4	2	5	5	4	5	5	4	4	4	5	5	5	4	2	4	4	5	5	5	5	4	5	5	4	5	5	5	5	4	5
	2	0	4	4	4	4	5	4	4	5	4	5	4	5	5	4	5	5	5	5	5	2	5	5	4	4	5	5	5	5	5	5	5	5	5
	2	0	5	5	5	4	4	4	5	5	4	5	5	5	4	5	5	5	5	5	4	5	5	5	5	5	5	4	4	4	5	4	4	4	5
	2	0	4	4	4	4	2	4	4	4	4	4	4	4	4	4	4	4	4	4	4	4	5	5	4	5	4	4	4	4	5	5	4	5	4
	1	0	4	4	4	4	4	2	4	1	4	4	4	5	5	4	4	5	4	5	4	5	5	5	4	2	4	2	5	5	4	2	5	5	5
	2	0	5	5	5	5	5	5	5	5	5	5	5	5	5	5	5	4	4	5	5	5	5	5	5	5	5	5	5	5	5	5	5	5	5
	2	0	4	4	4	4	4	4	4	4	4	4	4	4	4	4	4	4	4	4	2	4	5	5	5	4	4	4	4	4	4	4	4	4	5
	2	0	5	4	4	4	4	4	4	5	5	5	4	5	4	4	5	5	4	5	5	4	5	5	5	4	5	5	5	5	5	5	5	4	5
	2	0	5	5	5	5	5	4	4	5	5	5	4	5	4	5	4	5	5	4	1	5	5	5	4	4	4	4	2	2	5	2	4	4	5
	1	0	4	5	5	4	5	2	2	2	4	4	4	4	4	4	2	5	2	1	2	4	2	2	4	2	5	1	2	1	2	2	4	4	4
	2	0	5	5	5	4	5	5	5	5	5	5	4	5	5	5	5	4	4	5	5	1	5	5	5	4	5	2	2	5	5	5	5	5	5
	1	0	4	4	4	4	4	4	4	4	4	4	4	5	5	4	2	5	5	5	5	5	5	5	4	4	4	4	5	5	5	5	4	5	5
	2	0	1	1	1	1	2	2	2	1	4	2	2	1	2	2	4	2	4	2	1	2	5	5	2	2	4	2	2	4	4	2	2	4	4
	1	0	4	4	4	4	4	4	2	2	4	5	5	4	2	4	5	4	5	2	4	4	5	5	5	5	5	5	5	5	5	5	5	5	5
	1	0	4	4	4	4	4	2	4	2	4	4	4	4	5	4	4	4	4	4	2	4	2	4	2	4	4	4	5	4	2	4	5	4	2
	1	0	5	5	5	4	5	4	4	2	5	5	4	4	4	4	5	5	4	4	4	1	4	5	4	4	4	5	5	5	4	4	4	5	5
	2	0	4	5	5	4	5	5	5	5	5	5	5	5	5	5	4	5	5	5	5	2	5	5	5	5	5	5	5	5	5	5	5	5	5
	2	0	4	5	1	4	2	2	4	1	4	2	2	2	5	4	2	4	1	4	1	5	4	2	4	1	2	2	5	2	4	4	2	4	4
	1	0	5	5	5	5	5	5	5	5	5	5	5	5	5	5	2	5	4	5	5	5	5	5	5	5	5	2	2	4	5	4	5	5	5
	2	0	4	4	4	4	5	2	2	1	4	4	4	2	1	2	4	4	5	4	4	2	2	5	2	2	2	4	4	4	5	4	5	5	2
	1	0	2	4	2	1	1	1	1	1	4	4	2	1	1	1	1	4	5	4	1	1	1	4	1	2	5	5	5	5	5	5	5	5	5
	2	0	4	2	2	2	4	2	4	5	5	5	5	4	5	4	2	5	4	5	5	2	5	5	5	2	2	4	4	4	5	4	5	5	5
	1	0	4	5	5	4	5	4	5	5	5	5	5	4	5	5	4	5	5	5	5	5	4	4	4	5	5	4	4	4	4	4	5	4	5
	2	0	5	5	5	5	4	5	5	4	5	5	5	5	5	5	4	5	5	5	4	4	2	5	4	4	5	2	5	5	5	4	5	5	4
	1	0	2	4	4	4	5	4	5	4	2	2	4	4	4	4	5	4	5	2	4	4	1	1	4	2	4	1	4	4	2	2	4	1	4
	1	0	2	4	4	2	2	4	2	2	4	4	2	4	2	2	4	5	5	5	1	1	4	4	4	2	2	2	4	4	4	2	4	4	5
	2	0	2	5	5	4	4	4	4	1	5	4	4	4	5	5	5	5	4	5	1	2	5	5	4	4	5	5	5	5	5	5	5	5	4
	1	0	4	4	4	4	2	2	5	2	2	5	5	5	5	5	4	1	2	4	4	5	5	5	4	4	5	2	4	5	5	5	5	5	5
	1	0	2	4	4	2	2	2	2	2	1	2	4	2	2	2	2	4	5	2	2	2	2	1	2	2	4	5	5	4	2	4	2	2	2
	1	0	4	5	5	4	4	4	2	4	2	4	5	4	4	5	4	2	4	4	5	4	5	4	4	5	5	4	5	4	5	4	4	5	4
	2	0	5	4	4	5	5	4	5	5	5	5	5	5	5	5	5	4	1	1	4	5	5	2	5	5	5	5	5	5	5	4	5	5	5
	1	0	4	4	4	2	5	4	4	4	4	2	2	4	4	2	5	5	5	5	4	5	1	2	2	4	2	4	5	4	4	4	5	5	4
	1	0	2	4	4	4	4	2	2	4	4	5	5	4	4	2	4	4	4	4	5	4	4	5	5	4	4	5	4	5	5	5	5	5	5
	1	0	4	5	5	4	2	2	4	1	5	4	4	4	4	4	5	4	2	2	4	5	5	4	4	5	5	4	5	5	5	5	5	4	4
	2	0	4	5	5	5	4	2	4	2	2	4	4	2	2	4	2	4	4	4	5	5	5	5	5	4	4	5	4	4	2	4	4	4	5
	1	0	2	4	4	4	4	4	4	2	5	4	4	4	4	4	4	5	4	4	4	4	5	5	4	4	4	4	4	4	4	4	5	4	4
	2	0	4	5	5	5	5	5	5	5	5	5	5	5	5	5	5	5	5	5	2	5	5	5	5	5	5	5	5	5	5	5	5	5	5
	2	0	4	5	5	4	5	5	5	4	5	5	5	4	4	4	4	4	5	5	5	5	5	5	4	4	4	4	4	4	4	5	5	4	5
	2	0	5	4	4	5	5	4	4	4	4	5	5	5	4	5	5	4	4	4	5	2	5	5	5	5	5	4	4	4	5	4	5	4	5
	2	0	2	5	5	5	4	4	2	4	5	5	4	4	5	5	4	5	4	5	1	5	5	5	5	5	5	4	2	5	5	5	5	5	5
	2	0	4	4	4	4	4	4	4	4	4	4	4	2	4	4	4	4	4	1	5	5	4	4	4	4	4	5	4	4	4	4	5	4	4
	2	0	1	5	5	4	5	4	2	4	2	4	4	4	5	4	5	5	5	4	5	4	5	5	5	4	5	5	2	4	4	2	4	5	5
	1	0	4	4	4	4	2	2	4	4	5	4	4	2	2	4	4	4	4	4	4	2	5	5	4	4	4	2	5	4	4	4	4	4	5
	1	0	5	4	4	4	2	4	4	1	5	4	4	5	4	4	4	5	5	5	1	5	5	5	5	5	5	5	4	5	5	4	5	5	5
	2	0	4	4	4	4	5	4	2	4	4	4	4	4	4	4	4	4	4	5	4	4	5	5	4	4	4	4	4	4	4	4	4	4	4
	2	0	5	5	5	5	4	2	4	4	4	5	5	4	4	2	5	4	4	4	4	4	2	4	4	4	4	4	5	5	5	5	4	4	4
	2	0	5	4	4	5	4	2	4	2	5	5	5	4	5	5	2	5	5	5	5	5	5	5	5	4	5	5	2	1	4	1	5	5	5
	2	0	4	4	2	4	4	4	2	2	4	4	4	4	4	4	2	4	5	4	4	5	5	5	4	4	4	4	4	4	4	2	4	2	4
	1	0	5	4	2	4	1	1	1	1	1	2	2	5	2	2	5	5	5	5	5	1	1	1	4	2	4	4	4	5	2	5	5	5	1
	2	0	4	4	4	4	5	2	2	2	2	4	2	4	2	4	2	5	4	4	5	2	5	5	4	4	4	2	2	4	2	2	4	5	5
	1	0	5	4	4	5	5	5	4	2	2	4	5	4	4	4	5	5	5	5	4	5	2	4	2	4	2	5	5	5	4	4	5	4	5
	1	0	5	4	4	5	5	4	4	4	4	4	4	5	5	4	5	5	4	5	5	2	5	5	5	4	4	4	4	5	5	5	5	5	5
	1	0	2	5	5	5	2	2	4	2	5	5	5	5	4	2	5	5	4	5	5	5	5	5	4	4	5	5	5	1	5	5	5	5	5
	1	0	5	4	2	4	4	4	4	2	4	2	5	2	5	1	4	4	2	4	2	5	5	4	4	2	2	2	4	2	5	4	2	5	4
	1	0	4	4	4	5	5	4	4	4	5	5	4	4	4	5	4	2	4	4	2	4	5	5	5	4	4	2	4	4	4	5	4	5	5
	1	0	4	4	4	5	4	2	4	2	4	4	4	4	4	4	4	5	5	5	4	5	5	5	4	4	5	4	4	4	5	4	2	5	4
	2	0	2	4	2	5	2	2	4	2	4	4	4	2	1	2	4	5	4	2	4	1	1	5	1	2	2	5	2	2	4	2	4	2	5
	2	0	5	4	2	2	4	4	4	4	4	4	4	4	4	4	4	5	5	5	5	5	5	5	4	4	2	5	5	4	5	4	5	2	5
	2	0	2	4	4	5	5	5	4	5	5	4	4	4	5	5	4	5	5	5	5	1	5	5	5	5	5	5	5	5	5	4	4	5	5
	1	0	5	2	4	5	5	5	5	4	5	4	5	5	5	4	5	4	4	5	4	4	5	2	5	4	5	5	5	5	4	4	5	5	4
	2	0	2	5	5	4	4	5	2	2	5	2	4	2	2	5	4	5	5	2	2	4	2	5	4	4	4	2	2	2	2	4	4	5	5
	1	0	2	2	4	4	2	2	4	4	5	4	5	4	4	4	4	5	5	4	5	5	5	5	4	4	4	5	4	5	5	5	5	5	4
	1	0	5	2	2	2	4	1	1	1	5	4	4	2	4	2	4	5	5	4	2	1	2	1	2	4	4	2	1	4	4	4	5	4	4
	1	0	5	5	4	4	4	4	2	2	4	4	5	5	4	4	5	5	5	5	5	2	5	5	5	4	4	5	5	5	5	5	5	5	5
	2	0	4	4	4	4	5	4	4	4	5	4	4	5	4	4	5	4	4	4	5	4	5	5	4	4	5	4	4	5	5	5	5	5	5
	1	0	4	4	5	5	5	4	4	4	5	5	5	5	5	5	5	5	5	5	5	5	5	5	5	5	5	4	5	5	5	5	4	4	5
	2	0	4	4	4	4	4	2	4	2	5	4	4	4	2	4	4	4	5	4	2	5	4	4	4	4	2	4	4	4	5	4	5	5	5
	2	0	5	5	5	5	5	5	4	4	4	5	4	5	4	5	4	4	4	4	1	4	5	5	4	5	5	5	4	4	4	5	5	5	5
	1	0	5	5	5	4	4	4	5	4	5	4	5	4	5	4	5	2	5	5	4	2	5	5	5	4	5	5	5	4	5	4	5	4	1
	1	0	4	4	5	5	5	2	4	2	4	2	4	4	2	5	4	2	5	5	4	2	5	5	5	4	5	2	5	2	2	5	4	5	1
	1	0	5	5	5	5	5	4	2	4	5	5	5	5	1	5	5	5	5	5	4	1	5	5	4	5	5	5	5	4	5	5	4	5	5
	2	0	4	4	2	4	4	2	2	5	4	4	4	2	5	4	4	5	5	4	2	2	5	5	4	4	2	2	2	2	4	2	4	2	5
	1	0	5	2	4	5	5	2	1	5	4	5	5	5	1	5	5	5	4	5	4	1	5	5	4	5	5	5	5	5	5	4	5	5	5
	2	0	4	5	4	2	5	2	2	1	5	4	5	4	4	5	5	5	5	4	2	4	4	5	2	4	4	5	4	4	4	4	2	1	4
	2	0	4	5	5	5	5	2	4	2	5	5	5	4	5	4	5	5	5	5	1	1	5	4	5	4	5	5	4	5	4	5	5	4	5
	2	0	4	4	4	4	4	4	4	4	4	4	4	5	5	4	4	4	4	4	5	4	5	5	4	4	4	5	4	2	4	4	4	5	5
	2	0	4	5	4	4	4	4	4	4	4	4	4	5	4	5	4	5	4	4	5	4	5	5	4	4	4	5	4	4	5	4	5	5	5
	1	0	2	4	2	2	4	2	2	2	4	4	4	4	2	2	5	5	2	2	5	2	5	5	5	4	5	2	4	2	4	4	4	4	5
	2	0	4	5	5	4	2	2	2	4	4	4	5	2	2	5	2	4	5	5	1	5	5	5	5	5	5	2	2	5	5	5	2	5	5
	2	0	2	4	4	4	4	2	4	2	4	4	4	2	2	4	5	5	4	4	2	5	5	5	4	4	4	4	4	4	4	2	5	5	5
	2	0	5	5	5	5	4	5	1	2	5	5	5	5	5	5	2	4	4	5	1	1	5	5	4	5	5	4	4	4	5	4	5	5	5
	2	0	2	2	2	2	4	4	2	4	4	4	4	4	4	4	4	5	5	5	4	4	4	4	4	4	5	4	4	4	4	4	4	4	5
	2	0	5	5	4	5	5	2	4	2	4	4	4	4	2	4	2	4	4	2	4	2	5	5	4	4	4	4	4	4	4	5	4	4	4
	1	0	2	4	5	5	4	2	4	5	4	4	5	4	5	4	5	5	5	5	4	5	5	1	4	4	5	5	5	5	5	5	4	4	4
	1	0	5	5	5	5	5	5	4	5	5	5	5	5	5	4	4	5	5	5	5	4	5	5	4	4	5	5	5	5	5	5	5	5	5
	1	0	5	4	4	5	5	5	5	5	5	4	5	4	5	4	5	5	5	5	4	5	2	5	4	4	5	5	5	5	5	5	5	4	4
	2	0	4	4	4	4	4	4	4	4	4	4	4	4	4	4	4	4	4	4	2	2	5	5	4	4	4	4	4	4	4	4	4	4	5
	2	0	4	4	4	4	5	5	4	4	5	4	4	5	5	4	5	5	4	5	5	4	5	4	5	4	5	4	5	5	5	5	5	5	5
	2	0	1	2	1	4	4	5	1	1	5	4	4	5	5	4	4	5	5	5	5	5	1	1	1	4	5	5	5	5	5	5	5	5	1
	2	0	4	4	2	5	5	4	4	2	5	4	4	5	5	4	4	5	5	4	4	5	4	5	4	4	5	5	5	5	4	5	5	5	4
	2	0	5	2	4	4	4	5	2	4	5	4	4	2	4	4	2	4	4	4	5	2	5	5	5	5	5	5	5	5	5	5	5	5	5
	2	0	5	5	5	5	4	5	4	2	4	5	4	4	4	5	5	5	2	4	2	4	5	5	4	5	4	5	5	4	5	4	4	4	5
	2	0	5	5	5	4	5	4	5	4	4	5	4	5	2	4	5	5	4	4	5	5	4	5	4	4	5	4	4	2	4	4	4	4	5
	2	0	5	4	4	5	5	5	4	2	5	4	4	5	4	4	5	5	5	5	5	5	5	5	4	4	5	4	4	5	5	4	5	4	5
	2	0	4	5	4	4	5	4	5	4	4	4	4	4	5	5	5	4	4	4	4	5	5	5	4	5	5	5	4	5	4	5	5	5	5
	1	0	5	5	5	5	5	5	4	4	4	4	5	4	5	4	4	5	5	5	4	4	5	5	4	4	5	4	5	5	5	5	5	5	5
	2	0	4	5	4	5	4	4	4	4	5	4	4	5	4	4	4	5	4	4	2	4	5	5	5	4	5	5	4	5	5	5	5	4	2
	2	0	4	4	4	4	4	4	4	4	4	4	4	5	5	5	4	4	5	4	4	5	5	5	4	2	2	1	1	5	5	5	5	2	5
	1	0	1	4	4	4	4	4	1	1	4	2	2	4	4	4	4	5	5	4	4	2	5	4	2	2	5	1	4	4	2	4	5	5	5
	2	0	5	5	4	5	4	4	4	4	5	4	4	5	4	4	5	4	4	4	4	4	5	5	5	5	5	5	4	5	5	4	5	4	5
	2	0	2	5	5	5	1	2	2	5	4	5	4	5	4	4	4	5	5	2	4	4	4	5	4	5	5	5	5	5	5	4	4	4	4
	1	0	4	4	2	4	4	4	2	4	2	5	5	4	2	4	5	5	5	4	5	2	5	5	2	5	2	2	4	2	4	2	4	2	5
	2	0	5	4	4	5	5	2	4	4	5	5	4	4	5	5	5	5	4	5	2	2	5	5	4	4	5	5	5	4	5	4	5	5	5
	2	0	5	5	5	5	5	5	2	4	5	5	4	5	4	5	5	5	4	4	4	4	5	5	5	5	5	4	4	4	5	5	5	5	5
	1	0	2	4	4	2	4	1	4	1	4	4	2	4	2	1	5	5	5	4	2	4	1	1	2	5	5	4	2	4	5	4	2	5	4
	1	0	1	2	1	1	1	1	1	1	2	2	2	4	4	1	5	5	5	5	4	1	1	4	2	2	4	4	4	5	4	5	5	5	2
	1	0	4	4	4	4	4	2	2	2	4	4	2	4	2	4	5	4	4	4	4	4	4	2	5	4	5	5	4	5	4	4	4	4	4
	1	0	4	4	4	4	4	4	4	2	5	4	4	4	2	4	2	5	2	2	4	5	5	5	5	4	4	5	5	5	5	4	4	5	5
	1	0	4	4	4	4	4	2	2	4	2	4	4	4	5	4	4	2	4	4	2	5	5	5	5	4	5	4	4	5	4	4	5	5	5
	1	0	5	4	4	2	5	4	4	4	5	4	5	4	4	5	4	5	4	5	5	4	5	5	4	4	4	4	4	4	4	4	4	5	5
	1	0	4	5	5	2	4	4	4	2	4	4	4	4	4	4	4	5	4	5	4	2	5	5	5	5	5	5	5	5	5	5	5	5	2
	2	0	2	5	5	2	4	2	2	2	5	4	4	5	5	4	4	4	2	2	4	5	5	5	5	5	5	4	4	5	4	4	4	4	4
	1	0	4	4	4	2	4	4	5	4	5	4	4	5	5	5	4	5	4	4	2	5	5	5	4	4	4	2	5	5	4	5	5	4	2
	1	0	5	5	4	4	5	5	4	4	4	5	5	4	4	5	2	5	5	5	5	4	5	5	4	5	4	5	5	5	5	4	5	5	5
	1	0	5	5	5	4	5	5	4	5	4	4	5	4	5	4	5	5	5	5	2	5	5	2	5	5	5	1	5	4	5	4	5	5	5
	1	0	5	4	4	5	4	5	4	4	5	4	5	5	4	4	5	5	5	5	5	2	5	5	4	4	5	5	5	5	5	4	5	5	5
	2	0	4	4	4	4	4	4	4	2	4	4	4	4	4	4	2	4	4	4	2	2	5	5	5	4	4	4	4	4	4	4	4	4	5
	2	0	4	5	5	4	5	4	5	4	5	5	4	5	4	4	4	4	5	4	2	4	5	5	5	4	5	5	4	5	4	2	5	5	5
	1	0	4	5	5	4	5	4	4	4	4	4	4	4	4	4	4	5	5	4	4	5	2	5	2	4	4	5	4	5	4	4	5	5	4
	2	0	2	2	4	4	4	4	2	4	4	2	4	5	2	1	1	5	5	1	4	1	2	5	2	5	5	5	2	2	2	5	5	4	4
	1	0	5	5	5	5	4	5	4	4	4	4	4	5	4	4	5	5	5	5	5	4	5	5	4	4	4	5	4	5	5	5	5	5	5
	1	0	4	4	4	4	4	5	4	4	4	5	4	4	4	5	2	5	5	5	1	5	5	5	5	5	5	5	5	4	5	5	5	5	5
	1	0	4	4	5	5	4	5	4	4	5	4	4	4	5	4	5	5	5	4	2	4	4	5	5	4	5	5	5	4	4	4	5	4	2
	2	0	4	4	4	4	5	5	5	4	5	5	5	4	4	5	4	2	2	4	4	4	5	4	4	4	4	5	5	5	5	5	5	5	5
	2	0	5	4	4	4	4	5	4	4	5	5	4	4	4	5	5	5	5	5	2	4	5	5	4	4	4	4	4	5	4	5	5	5	5
	2	0	4	5	2	2	4	4	2	4	2	4	4	2	2	2	2	5	5	5	5	5	5	5	2	2	2	5	5	1	4	4	5	4	4
	2	0	5	5	5	4	5	5	4	5	5	5	5	5	5	5	4	5	5	5	5	4	5	5	4	5	4	4	4	4	4	4	2	2	5
	1	0	4	4	4	4	4	2	2	4	2	2	2	2	4	4	2	5	5	2	4	2	5	5	2	4	4	4	5	4	5	2	4	4	5
	2	0	4	4	4	4	4	5	1	2	2	5	5	2	4	4	5	2	4	4	2	5	5	4	4	4	4	5	2	5	4	5	5	4	1
	2	0	5	4	4	4	2	2	4	2	4	2	2	4	4	4	2	1	1	2	4	5	5	5	2	4	1	2	1	4	5	4	2	1	5
	2	0	4	4	4	4	4	5	4	4	5	4	4	4	5	5	5	5	4	4	2	2	5	5	5	5	4	5	4	5	5	5	4	4	5
	1	0	4	1	5	2	5	5	5	5	4	4	5	5	5	5	5	5	5	5	1	5	1	5	4	4	4	1	5	4	5	5	5	5	4
	2	0	5	5	4	4	5	4	4	1	4	5	4	5	4	4	5	5	5	2	2	4	5	5	2	5	4	4	4	5	4	5	5	5	4
	2	0	4	4	4	2	5	2	4	4	5	4	4	5	5	4	5	4	4	4	4	2	5	5	4	4	5	4	4	5	5	5	4	5	5
	2	0	4	4	4	4	5	4	5	2	1	2	5	4	5	2	4	4	4	5	1	4	5	5	1	5	2	2	2	2	5	5	5	5	1
	2	0	4	4	2	2	4	5	4	1	5	4	4	4	4	4	5	4	4	5	1	1	5	5	5	5	5	5	2	5	4	2	1	2	4
	1	0	5	5	4	4	4	2	4	5	2	4	4	2	1	4	1	5	2	5	1	1	5	2	4	1	5	5	1	4	5	5	2	5	5
	2	0	5	5	5	5	4	4	4	4	5	4	4	4	4	4	5	5	4	5	5	5	5	5	4	4	5	5	5	5	5	4	5	5	4
	2	0	4	4	4	4	2	4	5	4	5	4	4	4	5	4	4	5	5	4	2	2	5	5	4	4	4	4	4	4	4	4	5	4	5
	2	0	2	4	4	2	5	2	4	4	4	2	4	4	4	4	2	5	4	5	5	5	5	5	2	2	4	5	4	2	4	1	2	5	5
	2	0	4	4	4	4	5	4	4	1	4	4	4	5	5	4	4	5	5	5	5	5	5	5	4	4	4	5	4	4	5	4	5	4	4
	1	0	4	4	4	4	2	5	5	1	4	2	2	4	4	4	1	4	4	4	2	5	5	5	4	1	5	5	5	1	4	1	5	1	5
	1	0	2	4	4	2	5	2	5	2	5	4	2	4	4	5	1	5	5	4	1	2	5	5	4	4	4	5	5	4	4	4	4	4	4
	2	0	4	2	2	4	2	2	4	1	4	5	5	2	5	5	2	5	5	2	2	2	4	1	4	4	4	4	2	1	4	5	4	5	2
	2	0	4	4	4	4	5	4	4	5	4	4	4	4	4	4	4	4	4	4	5	5	5	5	4	4	4	5	5	2	4	5	5	5	4
	1	0	5	4	4	5	4	4	4	4	4	4	4	5	4	4	5	5	4	5	5	2	5	5	4	4	5	4	4	4	4	4	4	4	5
	1	0	2	2	4	4	2	2	4	4	2	4	4	2	4	2	4	2	2	4	4	4	4	4	4	4	4	2	2	4	4	4	4	2	4
	2	0	4	5	4	4	5	5	5	4	5	5	5	5	5	5	5	5	4	4	5	1	5	5	4	5	5	4	4	4	5	5	4	4	5
	2	0	4	5	5	4	5	5	5	4	5	5	5	4	5	5	5	5	5	5	5	5	5	5	5	5	5	5	5	5	5	5	5	5	5
	2	0	2	2	2	2	4	4	2	4	4	4	4	2	2	4	2	2	4	2	2	4	5	5	2	2	4	4	2	2	4	2	4	4	2
	1	0	4	4	4	4	4	4	4	4	5	4	4	4	4	4	4	5	5	5	4	5	5	5	2	4	4	1	5	4	2	4	5	4	5
	1	0	4	5	5	5	5	2	4	4	5	4	4	4	4	5	5	4	4	4	5	2	5	5	4	4	4	5	4	5	4	4	4	5	4
	1	0	4	4	4	4	4	4	2	5	2	4	4	4	4	2	4	5	5	2	4	4	5	5	5	5	5	4	5	4	4	4	4	4	4
	2	0	5	5	5	5	4	5	5	5	5	5	5	5	4	4	2	4	5	5	4	5	5	5	5	4	5	4	5	5	5	5	5	4	5
	2	0	4	5	5	5	5	4	4	4	5	5	5	5	4	5	5	5	4	5	5	4	5	5	2	5	5	5	5	5	5	5	5	5	5
	2	0	4	4	4	4	5	4	5	5	5	4	5	5	5	5	5	5	4	4	4	5	5	5	5	5	5	5	5	5	5	5	1	4	4
	1	0	5	5	5	5	5	4	2	4	5	4	4	5	4	5	5	4	4	5	4	4	5	5	4	4	4	4	4	4	5	5	2	2	4
	2	0	2	4	2	2	2	2	4	4	4	5	5	2	2	5	5	4	5	2	5	2	5	5	4	4	5	4	5	4	5	2	4	5	2
	1	0	2	4	2	4	4	2	2	1	4	4	2	4	5	2	4	5	5	5	2	2	5	5	4	5	5	2	5	5	5	5	4	2	2
	1	0	4	4	4	5	4	4	4	4	4	4	5	4	4	4	4	4	4	4	5	4	4	4	4	4	4	4	4	4	4	4	4	4	4
	1	0	4	4	4	5	4	5	5	5	5	4	4	5	5	5	1	1	4	4	2	5	5	5	5	5	5	2	4	5	5	4	5	4	5
	2	0	4	4	4	4	4	2	2	4	4	4	4	5	2	5	4	4	4	4	4	2	5	2	2	4	4	4	2	4	5	4	4	5	4
	2	0	5	4	4	5	5	2	5	4	5	4	5	5	5	5	4	5	5	5	4	4	2	5	5	4	5	5	5	5	5	5	5	5	4
	2	0	5	5	5	5	4	4	2	5	5	5	5	5	4	5	4	4	4	5	5	5	5	5	5	5	4	5	4	4	5	2	5	5	5
	1	0	2	5	5	2	4	2	2	4	2	4	4	4	4	4	2	5	5	5	4	4	1	2	2	2	4	1	1	5	1	4	4	4	2
	1	0	5	4	4	5	4	4	5	5	5	4	4	5	2	5	4	5	4	5	5	4	5	5	5	4	4	4	5	5	4	5	5	4	4
	2	0	4	4	4	2	4	4	2	4	4	4	4	4	2	4	4	5	4	4	2	4	5	2	4	4	4	4	5	4	4	4	4	4	2
	2	0	2	2	2	4	4	5	4	5	5	5	5	5	5	5	5	5	5	5	5	5	1	1	5	4	5	5	5	5	5	5	5	5	5
	1	0	4	4	4	4	4	2	2	2	2	4	4	4	2	2	2	4	5	4	1	2	4	5	4	4	5	2	2	2	4	4	5	5	4
	2	0	5	4	4	4	5	4	4	4	5	4	4	4	4	4	2	5	5	5	2	4	4	4	4	4	2	5	5	4	4	5	5	5	4
	2	0	4	4	2	2	4	4	2	4	5	4	4	4	5	4	4	5	5	5	4	5	5	4	5	4	5	5	5	4	5	2	2	4	5
	2	0	4	4	4	4	5	5	4	2	5	4	5	5	4	5	2	4	4	4	5	5	5	5	5	5	5	4	4	4	5	4	5	4	5
	2	0	5	4	4	5	5	5	4	4	4	4	4	4	4	4	4	4	2	2	4	2	4	4	4	4	4	4	4	5	4	4	2	4	5
	1	0	4	4	4	5	4	4	2	4	5	4	4	5	2	4	4	4	2	2	4	2	5	5	4	4	4	4	4	4	4	4	4	4	5
	2	0	4	4	5	2	4	4	4	2	5	5	4	4	4	4	4	5	4	4	5	4	5	5	4	4	5	5	4	4	5	4	4	4	5
	1	0	4	4	4	5	5	4	4	2	4	4	4	5	4	4	4	4	4	4	4	4	2	5	4	4	4	5	2	4	4	4	5	5	4
	2	0	2	4	4	4	4	2	2	2	4	4	4	2	4	4	4	5	2	2	2	2	5	5	4	4	4	4	4	2	4	4	2	2	5
	1	0	4	5	5	4	4	4	4	2	4	4	2	2	4	4	4	4	4	4	4	4	5	5	4	4	5	2	4	2	4	2	5	4	4
	1	0	2	2	2	2	2	4	4	4	4	5	4	5	5	5	5	5	4	4	5	5	5	5	5	5	5	4	4	4	5	4	4	4	5
	1	0	4	5	4	5	5	4	5	1	4	2	5	1	4	2	5	2	4	5	4	5	1	5	4	5	4	5	1	5	5	5	5	5	5
	1	0	4	2	1	2	4	4	5	2	5	4	4	4	4	4	4	5	4	4	4	5	5	5	4	4	5	2	4	5	4	4	4	4	5
	1	0	4	5	4	4	4	2	2	4	4	4	4	4	2	5	5	5	5	5	2	1	5	5	5	5	5	5	4	4	4	4	4	4	4
	1	0	5	4	5	4	5	4	5	2	5	5	5	5	5	4	5	5	5	5	4	4	5	5	4	4	5	4	5	5	5	5	5	4	5
	1	0	2	4	4	5	2	2	2	2	4	2	2	4	2	2	4	4	4	4	2	4	5	5	2	2	2	1	4	4	2	2	2	4	2
	2	0	4	5	5	4	5	5	4	5	5	5	5	5	4	5	5	5	5	5	2	2	5	5	5	5	5	5	5	5	5	4	5	5	4
	1	0	2	5	4	2	5	2	1	2	4	5	4	5	4	4	4	5	5	5	5	1	5	4	4	4	2	5	5	4	5	2	4	2	4
	2	0	5	5	5	5	4	5	5	4	5	5	4	5	5	5	5	4	4	5	5	5	5	5	5	5	5	4	5	5	5	4	5	4	5
	2	0	2	4	4	2	2	1	2	5	5	4	4	2	5	2	4	4	2	2	2	5	5	5	4	2	5	5	5	5	5	5	5	5	5
	1	0	4	4	2	5	4	2	1	1	5	4	4	4	4	4	4	5	4	5	1	5	5	5	2	4	4	5	5	5	4	5	5	4	5
	1	0	4	4	2	4	4	4	4	5	4	5	4	5	5	4	5	4	5	5	4	5	5	5	5	5	5	5	5	5	5	4	4	5	5
	2	0	5	5	5	4	4	5	2	4	5	5	4	5	4	5	4	4	4	5	4	5	5	5	5	5	5	5	5	5	4	4	5	4	5
	2	0	4	4	4	5	5	2	2	4	4	2	4	1	2	4	2	1	4	1	5	5	5	2	2	5	1	5	2	5	4	5	5	4	5
	1	0	5	2	4	2	5	4	2	5	4	4	2	5	5	2	4	5	5	5	4	5	5	5	4	2	5	4	5	5	5	5	4	4	5
	1	0	2	5	4	2	5	1	2	1	5	5	5	4	2	4	4	5	4	5	5	4	5	5	5	2	5	1	5	4	4	5	4	4	5
	1	0	4	5	5	4	5	4	4	2	4	4	5	5	4	5	5	5	5	5	5	5	5	5	4	4	5	4	5	5	4	4	5	4	5
	2	0	2	4	4	2	4	4	5	5	5	4	4	4	5	4	2	4	4	5	4	5	5	5	5	2	4	5	2	4	4	2	5	5	5
	1	0	2	4	4	4	4	4	2	4	4	4	4	4	4	4	4	5	5	5	4	4	5	5	5	5	5	4	4	4	5	4	5	4	5
	2	0	4	2	4	2	5	5	2	5	5	5	5	4	5	4	5	5	5	5	5	4	5	5	5	4	5	4	5	5	5	5	5	5	5
	2	0	4	5	4	5	4	5	2	2	4	4	5	5	4	5	5	2	2	5	5	5	5	5	4	5	5	5	2	5	5	5	4	4	5
	2	0	4	5	5	5	4	5	5	4	5	5	4	5	4	4	5	5	4	5	5	2	5	5	5	5	5	5	5	4	5	4	5	4	5
	1	0	5	4	4	5	4	4	2	5	4	5	5	5	5	5	4	5	5	5	5	5	5	4	5	5	5	5	5	4	5	5	5	4	5
	1	0	4	2	4	4	4	2	2	4	5	4	4	4	2	4	4	5	5	5	4	5	5	5	4	4	5	2	5	4	2	4	5	2	5
	2	0	4	5	5	5	5	4	4	4	5	4	4	4	4	5	5	5	5	5	5	4	5	5	4	4	4	5	4	5	5	2	4	5	5
	2	0	4	4	2	5	4	4	4	5	4	5	5	5	5	4	5	5	4	5	5	5	5	5	5	4	5	4	2	5	5	5	5	5	5
	1	0	5	5	5	4	4	2	5	4	5	2	2	4	5	2	2	5	4	5	5	5	5	5	1	5	5	5	5	4	5	5	5	5	5
	1	0	2	5	4	4	5	5	5	1	5	2	2	5	5	5	5	5	4	5	5	5	5	5	1	1	5	5	5	5	1	5	5	5	5
	1	0	4	1	5	5	5	4	4	5	5	4	5	5	5	5	5	5	4	5	4	1	5	2	5	5	5	5	5	5	5	5	5	4	5
	1	0	4	4	4	4	4	2	2	2	5	4	4	4	4	4	5	4	5	2	4	4	5	5	4	4	2	2	4	4	2	2	4	4	5
	1	0	5	4	2	5	4	2	5	2	4	4	4	4	2	4	5	5	4	4	5	5	5	5	4	4	5	2	5	4	5	2	4	4	5
	1	0	5	5	5	5	5	5	5	4	5	5	5	5	5	5	5	5	4	5	4	4	5	5	5	4	5	4	5	5	5	4	5	5	5
	1	0	4	4	5	5	2	2	2	1	5	4	4	4	5	4	5	5	5	5	4	5	1	1	2	4	4	2	4	4	4	4	5	5	5
	1	0	4	4	5	4	5	4	5	2	5	4	2	5	4	5	2	5	5	5	4	5	2	2	2	5	4	5	4	2	4	5	4	4	5
	2	0	4	4	4	4	5	4	4	2	4	4	4	4	2	4	4	4	4	4	5	5	5	5	4	4	4	4	4	4	4	4	4	4	4
	2	0	4	4	5	4	4	4	2	4	5	4	4	4	2	2	4	5	5	4	2	1	5	5	4	4	4	5	5	5	5	4	4	4	5
	1	0	4	4	4	5	5	5	5	4	4	4	4	5	5	5	5	4	4	4	5	5	5	5	5	4	5	1	2	5	5	4	2	5	5
	2	0	4	4	4	5	4	4	4	2	5	4	4	4	5	4	4	4	4	4	5	5	5	5	4	4	5	5	4	4	5	4	5	5	4
	1	0	4	5	5	4	5	4	5	2	5	5	4	4	4	4	2	4	5	2	5	5	5	5	5	4	5	4	5	5	4	2	4	5	5
	2	0	5	4	4	4	5	4	5	4	5	5	5	5	4	5	4	5	4	5	5	5	5	5	4	5	5	5	5	4	5	4	4	5	5
	1	0	1	2	2	1	4	4	2	4	4	4	4	5	4	2	4	4	4	4	5	2	1	5	5	4	2	1	4	4	4	4	4	4	5
	2	0	4	4	2	5	5	2	4	4	5	4	4	4	4	4	5	5	5	5	5	2	5	5	4	4	4	5	4	5	4	4	5	5	5
	1	0	1	4	2	5	5	2	2	2	2	2	2	4	4	4	4	5	4	4	4	2	1	1	4	4	4	5	2	4	4	4	2	4	4
	2	0	5	5	2	5	4	2	2	1	4	4	4	5	5	4	4	5	4	5	4	5	5	4	5	4	5	4	4	5	5	5	5	5	4
	1	0	5	2	4	4	2	2	2	1	5	2	2	2	2	4	2	4	4	5	4	4	5	4	2	2	4	4	4	4	4	4	5	2	5
	1	0	2	4	4	4	4	2	2	1	5	2	4	2	2	4	4	5	5	5	5	1	5	2	2	4	4	4	2	4	4	2	5	1	4
	1	0	5	2	4	5	5	4	2	5	5	4	4	5	5	5	5	5	5	5	5	4	5	5	5	5	5	5	5	5	5	4	5	5	5
	2	1	2	2	2	4	2	4	4	2	5	5	2	2	4	4	2	5	4	4	2	1	1	1	2	2	2	4	4	2	5	2	4	2	1
	1	1	5	5	4	4	4	4	5	4	4	4	2	2	1	2	4	5	4	5	4	2	4	5	2	2	4	5	5	4	4	4	5	4	2
	1	1	5	4	4	1	4	1	1	5	5	2	4	2	2	4	1	4	5	5	2	1	5	2	4	4	2	2	4	4	4	2	4	5	4
	1	1	4	4	2	4	4	2	2	4	4	4	4	4	2	4	2	5	5	5	4	2	5	5	4	4	5	5	5	2	4	2	4	4	5
	1	1	4	4	2	4	4	2	-999	4	4	4	4	4	4	4	2	5	5	5	2	2	2	1	5	4	4	5	5	5	5	4	4	4	1
	2	1	2	2	4	5	5	5	4	2	4	5	2	4	4	4	-999	2	5	5	5	5	5	4	-999	5	4	5	5	4	4	4	5	5	2
	2	1	2	4	2	5	4	2	4	2	5	5	5	5	5	5	1	5	5	5	1	5	1	1	5	5	5	5	5	5	5	5	5	5	4
	1	1	5	2	5	5	5	4	4	4	5	4	4	4	4	4	4	5	5	5	4	2	5	2	4	2	5	2	5	5	2	5	5	5	2
	2	1	2	4	2	2	4	2	4	5	5	5	2	4	4	5	4	5	5	5	4	4	1	1	5	5	5	4	4	4	5	4	4	4	2
	2	1	2	4	2	5	1	2	2	1	4	4	2	4	2	5	4	2	5	4	1	4	2	5	4	2	4	1	4	5	4	5	4	2	4
	1	1	2	4	4	5	5	4	2	4	5	4	2	5	4	5	2	4	2	5	4	5	4	4	5	4	5	4	5	4	5	4	5	4	5
	2	1	4	2	2	4	4	2	2	4	4	5	4	4	4	5	2	4	4	2	2	2	4	2	4	4	4	4	4	4	5	4	4	2	1
	2	1	5	4	2	4	2	1	2	4	5	5	4	5	2	5	5	5	5	5	5	4	5	5	5	5	5	5	5	5	5	5	5	5	5
	2	1	4	4	1	5	5	1	5	4	5	4	1	2	5	1	2	2	5	1	2	-999	2	5	1	5	5	5	4	5	5	5	5	4	5
	2	1	2	4	2	4	4	2	-999	2	2	2	2	2	4	4	4	4	2	4	2	1	1	2	-999	2	1	4	1	2	1	2	4	-999	5
	2	1	2	2	5	5	4	2	2	2	4	4	2	2	1	2	4	5	5	4	2	4	1	4	5	2	5	1	4	5	2	4	5	4	1
	1	1	5	4	5	5	4	4	4	5	4	4	4	4	4	5	5	5	5	5	4	1	5	5	5	5	5	5	5	4	5	4	4	4	5
	1	1	5	4	5	5	5	4	4	4	5	5	4	5	5	5	4	5	5	5	2	4	5	4	5	5	4	5	5	2	5	4	5	4	5
	2	1	2	2	5	4	4	2	2	2	2	4	4	4	2	4	5	5	4	4	5	4	5	5	-999	4	4	4	2	4	4	1	5	4	5
	1	1	4	4	2	4	4	4	2	4	4	4	4	4	2	4	4	4	2	4	4	2	4	1	4	4	5	4	5	4	4	4	5	4	2
	1	1	2	2	4	4	4	5	4	2	5	4	2	2	2	4	4	5	2	4	4	4	5	5	4	2	4	4	5	4	4	4	4	2	5
	2	1	2	2	4	5	4	4	2	2	2	4	2	2	2	4	2	4	4	2	4	2	5	5	5	4	4	2	1	2	4	4	2	4	2
	1	1	2	2	4	4	2	2	2	2	4	4	2	4	4	2	1	4	2	2	2	4	4	4	4	2	2	2	2	1	4	2	2	2	4
	1	1	4	2	4	5	4	5	5	4	5	5	4	5	1	4	4	5	5	5	2	4	1	4	-999	4	4	5	5	4	5	4	2	4	4
	1	1	4	2	4	4	4	2	2	4	4	4	2	2	4	2	2	4	4	4	4	4	4	4	4	2	4	4	4	4	4	4	4	2	4
	1	1	4	4	5	4	4	2	1	5	4	5	4	4	2	5	5	5	5	5	5	5	5	5	4	4	5	5	5	5	5	5	5	5	5
	1	1	2	2	5	5	5	5	5	5	5	5	1	5	5	5	5	5	5	5	5	5	5	5	5	5	5	1	5	5	5	5	5	1	5
	2	1	1	2	2	5	4	4	4	4	5	5	5	2	4	5	2	5	5	1	1	1	1	1	-999	5	4	4	4	5	5	5	5	5	5
	2	1	1	1	1	5	2	5	4	1	5	4	2	1	2	4	1	1	1	4	4	5	5	5	2	4	4	5	5	1	5	5	5	5	2
	1	1	4	2	1	4	1	1	2	2	2	2	2	4	2	4	4	4	4	4	4	4	1	2	4	4	4	4	2	4	2	4	4	2	2
	2	1	2	2	4	4	4	2	2	2	4	2	-999	4	4	4	2	4	2	2	1	2	1	1	4	4	2	4	2	4	2	4	4	2	2
	1	1	2	1	2	5	2	4	2	2	2	4	2	4	2	2	2	4	4	4	2	2	1	1	2	4	4	4	4	2	4	2	2	1	-999
	1	1	5	5	5	5	5	4	5	2	4	5	4	5	4	5	4	5	2	5	4	5	2	2	4	4	5	4	4	4	5	2	4	5	2
	1	1	5	2	5	5	5	4	5	4	5	5	5	4	5	4	5	5	-999	5	2	4	5	5	5	4	5	4	5	5	5	4	4	4	5
	1	1	4	4	2	5	5	5	5	5	4	4	4	5	5	5	2	5	5	5	5	4	1	1	5	5	4	4	4	4	5	5	5	5	5
	1	1	4	4	2	4	4	4	4	4	4	4	4	5	4	4	5	4	4	5	4	5	4	5	4	4	4	4	4	5	5	5	5	4	5
	1	1	1	2	2	4	2	1	1	2	5	2	2	2	1	2	1	5	4	5	1	1	1	1	2	4	2	4	4	2	2	2	2	2	1
	2	1	5	1	4	5	5	4	2	5	5	5	5	2	1	1	1	2	4	4	5	2	1	1	4	5	5	5	5	4	5	4	4	5	5
	2	1	1	2	4	5	2	2	4	2	4	2	4	2	2	4	2	4	5	4	5	5	5	5	2	2	2	5	5	4	5	5	5	4	5
	1	1	2	4	4	2	4	4	2	4	5	4	4	2	2	4	2	4	4	4	2	4	5	5	4	4	4	2	2	2	4	4	5	4	5
	1	1	2	4	4	4	4	4	5	5	5	5	5	-999	2	4	4	5	5	5	1	1	4	1	4	4	5	5	4	4	4	2	1	1	1
	2	1	4	4	4	4	4	4	4	4	4	4	4	4	4	5	4	5	5	4	4	4	4	4	-999	4	4	4	4	2	4	4	4	4	4
	1	1	2	1	4	4	4	2	4	2	2	4	4	4	4	4	2	5	5	4	4	2	5	5	-999	4	4	4	4	5	4	4	5	4	4
	1	1	1	5	1	4	4	1	2	4	5	2	4	4	2	4	2	5	4	4	5	5	5	5	2	2	4	1	5	4	5	4	4	2	5
	1	1	2	2	2	4	4	2	2	2	5	4	5	5	4	2	2	5	5	5	4	2	5	5	4	2	5	5	5	4	5	4	4	2	5
	2	1	4	4	4	4	4	4	2	4	4	5	5	5	2	4	4	4	4	2	2	2	4	2	4	4	4	4	4	4	4	2	2	2	2
	1	1	2	4	4	4	2	2	2	2	2	4	4	1	2	4	5	5	5	5	5	2	5	5	4	4	4	4	4	5	4	5	5	5	4
	1	1	2	2	2	2	4	2	2	2	4	4	4	2	2	4	4	5	4	4	2	4	5	5	2	4	4	4	4	2	4	2	4	2	2
	2	1	2	2	2	4	2	-999	4	2	4	5	2	1	2	4	1	2	4	4	1	2	4	1	4	4	2	4	2	5	4	4	2	2	2
	1	1	4	4	2	5	4	4	5	5	4	2	2	4	4	4	1	5	5	5	5	5	5	5	5	5	5	4	5	4	4	4	5	5	5
	2	1	2	2	2	2	2	4	4	4	2	2	2	2	4	2	2	4	2	4	4	4	4	4	4	2	2	4	4	4	4	4	4	4	4
	1	1	2	2	2	4	4	2	2	2	2	4	4	2	2	2	4	4	4	4	2	2	2	4	4	2	2	4	4	4	4	2	2	2	2
	2	1	1	5	4	2	1	2	4	5	4	2	1	2	4	5	4	2	1	2	4	5	4	1	-999	5	4	2	1	2	4	5	4	2	1
	2	1	4	4	4	4	4	2	2	2	4	2	5	4	2	4	4	5	4	4	5	5	5	5	-999	5	4	5	4	5	4	5	5	4	4
	2	1	2	2	2	2	4	4	4	4	4	4	4	4	4	4	4	4	4	4	4	4	4	4	-999	4	4	4	4	4	4	4	4	4	4
	1	1	1	1	1	1	1	2	2	2	2	1	1	4	1	1	1	2	2	2	1	1	1	1	1	1	2	2	2	2	1	4	4	4	1
	1	1	5	5	4	5	5	5	5	5	5	5	5	5	5	5	4	5	5	5	5	4	5	5	5	5	5	5	5	5	5	5	5	5	5
	1	1	2	2	5	2	2	2	4	1	1	1	2	1	1	1	1	2	2	1	1	5	5	5	-999	1	1	1	2	1	2	1	1	2	4
	2	1	1	2	2	2	2	1	1	2	4	2	2	1	1	2	1	4	5	1	4	2	-999	2	2	4	4	2	4	2	5	2	4	2	5
	1	1	4	4	4	5	4	2	4	4	4	4	4	2	4	4	4	5	4	4	2	4	1	1	4	4	4	4	4	2	4	2	4	2	1
	2	1	2	2	2	2	2	2	2	2	2	2	2	2	2	2	2	2	2	2	2	2	4	5	2	2	2	5	5	2	2	2	2	2	2
	2	1	4	4	2	5	5	4	5	4	4	2	2	5	4	5	2	4	2	4	4	5	5	5	5	4	4	5	5	4	4	5	5	5	5
	2	1	1	5	4	5	4	1	2	5	1	4	2	2	4	2	4	5	5	5	4	2	2	5	2	2	2	5	5	5	4	2	5	5	4
	1	1	4	2	4	4	5	5	5	5	5	5	5	5	5	5	5	5	5	5	5	5	5	5	5	5	5	5	5	5	5	5	5	5	5
	1	1	1	4	5	5	1	1	1	1	2	4	5	5	1	1	2	4	4	5	5	5	5	5	-999	1	1	1	2	5	4	4	2	1	1
	2	1	2	2	2	2	4	2	2	4	5	4	4	2	4	2	2	4	5	4	2	1	5	5	-999	4	4	2	5	4	4	4	4	2	2
	2	1	2	2	2	4	4	2	2	1	5	5	2	1	2	4	1	5	5	4	2	4	5	5	4	4	4	4	4	2	4	4	4	5	5
	2	1	2	2	2	2	4	4	2	4	5	4	2	4	5	2	4	5	2	5	4	2	4	4	-999	4	2	4	2	4	4	2	4	4	5
	1	1	2	5	5	4	4	2	2	4	4	4	2	2	2	4	2	4	2	4	2	4	4	5	4	2	4	4	4	2	4	4	4	4	4
	2	1	4	4	4	2	5	2	4	4	5	4	2	4	4	5	4	5	5	5	1	1	1	1	4	5	5	5	5	2	2	4	5	2	2
	1	1	5	4	5	5	5	5	2	5	5	2	4	2	4	4	4	5	5	4	2	5	5	5	5	4	2	5	5	2	5	1	5	5	5
	2	1	2	4	2	2	4	4	4	2	2	5	5	2	4	4	2	2	2	2	4	5	5	5	4	4	2	1	1	4	2	4	4	2	4
	2	1	2	5	2	1	1	4	2	4	5	1	4	2	1	2	4	1	5	4	5	2	1	1	1	2	2	5	4	1	4	2	4	1	2
	2	1	1	1	4	2	2	2	5	2	5	4	4	5	2	4	2	5	4	4	2	5	1	1	5	4	2	4	2	2	5	2	4	2	2
	1	1	2	4	4	4	2	4	2	4	2	2	2	4	4	2	4	5	5	5	2	2	4	4	4	2	4	4	4	4	2	4	4	4	4
	2	1	4	5	4	5	5	4	5	4	5	5	5	5	5	5	2	5	5	5	2	4	1	2	5	5	5	5	5	5	5	5	5	4	5
	1	1	4	4	5	2	4	2	2	2	4	4	5	2	4	4	2	5	5	5	4	4	5	5	5	4	2	5	5	2	4	5	5	4	2
	2	1	5	5	5	5	5	2	5	5	5	4	4	5	5	5	4	5	5	5	1	1	1	1	5	5	5	5	5	4	5	1	1	1	1
	1	1	1	2	1	1	1	2	1	2	2	4	4	5	2	2	1	4	1	5	5	2	1	2	5	4	5	2	2	4	2	5	4	1	2
	1	1	4	4	4	2	5	2	4	4	5	4	2	4	4	5	4	5	5	5	1	1	1	1	4	5	5	5	5	2	2	4	5	2	2
	2	1	5	5	4	4	4	4	2	4	1	4	4	2	1	2	4	2	2	4	4	2	2	1	4	5	4	1	2	2	4	4	5	4	2
	2	1	4	4	4	2	4	4	4	2	2	4	4	4	2	4	4	4	4	4	4	2	4	5	4	4	4	4	4	4	4	4	4	4	4
	1	1	5	4	2	4	2	2	2	2	4	5	5	5	2	1	2	4	5	2	1	2	1	2	4	1	2	2	2	4	4	4	2	1	5
	2	1	1	4	2	4	1	4	2	4	2	5	2	4	2	1	5	2	4	2	4	1	2	2	5	5	5	5	5	5	5	5	4	2	4
	2	1	2	5	1	5	5	4	5	2	4	4	4	4	-999	2	5	-999	-999	2	4	5	2	4	5	4	5	2	5	4	5	5	4	2	4
	2	1	1	5	4	5	1	2	4	2	4	5	4	5	1	2	4	5	4	1	2	4	1	4	4	4	4	4	4	4	5	4	4	5	5
	2	1	2	4	2	2	4	2	2	2	2	4	4	2	2	4	2	4	2	2	4	4	5	5	4	4	4	4	4	4	4	4	4	2	4
	1	1	2	4	2	2	4	4	2	2	4	5	5	5	2	4	4	5	5	5	2	4	4	1	5	5	5	5	5	4	4	4	5	2	4
	2	1	4	4	2	2	2	4	4	4	4	4	4	5	1	2	1	1	2	2	2	1	2	2	1	2	4	1	2	2	1	5	4	2	1
	2	1	5	5	5	4	5	5	5	5	5	5	5	5	5	5	5	5	5	5	5	5	5	5	5	5	5	4	5	5	5	5	5	4	5
	2	1	5	4	2	5	5	4	5	5	4	5	5	5	5	5	5	4	4	4	2	4	1	5	5	4	5	5	4	4	4	2	5	4	2
	2	1	1	2	2	2	2	2	4	4	5	4	4	2	1	4	5	4	2	1	2	2	5	5	4	2	4	4	2	4	4	4	5	5	5
	1	1	2	4	2	4	4	2	2	4	4	4	2	2	4	4	2	4	4	4	4	2	4	4	2	2	2	2	2	2	2	2	2	2	2
	2	1	5	5	5	5	5	5	5	5	5	5	5	5	1	1	1	1	1	5	5	4	4	2	4	5	2	5	4	2	5	4	2	5	4
	1	1	5	5	4	4	4	2	4	2	4	5	4	5	2	5	4	5	4	5	2	2	1	1	5	2	4	1	2	4	5	4	1	2	5
	1	1	4	5	1	4	4	4	4	4	4	4	4	4	4	4	1	5	4	4	1	2	2	1	5	5	5	5	5	5	5	4	4	2	4
	1	1	2	4	4	4	5	4	4	4	4	5	2	4	4	4	2	5	4	4	4	4	5	5	-999	4	4	4	4	2	4	4	4	4	4
	2	1	2	4	4	4	1	4	2	4	2	4	4	4	2	1	5	2	4	4	4	2	2	5	2	4	4	4	4	4	4	4	4	4	4
	2	1	4	4	2	4	5	5	5	5	5	5	5	5	5	5	5	5	5	5	1	5	5	5	5	5	5	5	5	5	5	5	5	5	4
	1	1	5	4	4	4	4	5	4	5	4	4	2	2	1	2	4	-999	2	4	1	4	1	1	5	1	4	1	4	1	5	4	1	4	1
	2	1	2	4	4	4	4	4	4	4	4	4	4	4	4	4	4	4	4	4	4	4	4	4	4	4	4	4	4	4	4	4	4	4	4
	2	1	1	4	4	4	5	5	5	5	5	5	5	5	5	5	-999	4	5	5	5	5	5	5	5	5	5	5	5	5	5	5	5	5	5
	1	1	2	5	4	4	2	4	4	4	5	4	4	2	4	4	2	5	5	5	4	2	5	1	5	5	5	4	4	5	4	5	5	5	5
	1	1	5	4	5	4	5	2	4	2	5	5	4	5	5	4	5	2	4	2	2	2	5	5	5	5	4	5	5	5	2	5	5	5	4
	1	1	4	4	4	4	4	2	4	2	5	4	4	4	2	4	4	5	5	5	2	2	1	1	4	4	4	4	4	4	4	4	4	4	2
	1	1	2	4	4	4	4	1	4	4	4	4	4	4	4	4	1	4	4	4	5	5	5	5	-999	5	4	4	2	4	4	4	4	4	5
	1	1	5	4	2	5	5	4	2	5	4	5	5	5	5	4	5	2	2	1	4	4	5	4	5	4	5	1	5	4	5	4	4	5	4
	1	1	1	5	5	4	5	5	5	5	5	5	5	5	5	4	5	5	5	5	1	5	5	5	5	5	5	5	5	5	5	5	5	5	5
	2	1	4	5	5	4	5	5	5	4	5	5	5	5	5	5	5	4	4	5	5	5	5	5	5	5	5	5	5	4	4	5	5	1	5
	2	1	1	1	4	4	2	1	4	1	2	2	2	2	2	2	2	4	4	4	1	2	1	1	4	2	4	4	4	2	4	4	4	4	2
	1	1	4	4	5	4	5	4	4	5	5	5	5	5	5	5	4	5	5	5	4	1	2	2	5	5	5	4	5	4	5	4	5	4	5
	1	1	2	4	-999	5	4	2	5	2	4	5	4	4	5	2	5	4	-999	2	4	5	4	2	-999	4	4	4	5	4	5	2	4	5	2
	1	1	2	4	4	2	1	2	2	4	2	4	4	4	2	4	2	2	4	2	2	2	1	2	4	2	4	4	4	4	4	2	5	2	2
	2	1	2	4	5	5	4	4	2	4	5	4	4	5	5	2	2	5	5	5	5	5	5	5	5	5	5	5	5	5	5	5	4	2	4
	1	1	1	4	4	4	4	-999	2	4	5	4	4	4	2	4	4	5	4	4	4	2	4	4	2	4	2	4	2	4	2	4	2	4	4
	1	1	5	5	4	4	4	4	2	4	1	4	4	2	1	2	4	2	2	4	4	2	2	1	4	5	4	1	2	2	4	4	5	4	2
	2	1	2	5	2	4	4	2	2	4	2	4	4	4	2	4	1	5	5	5	5	5	5	5	5	5	4	4	4	2	5	2	5	2	5
	1	1	2	4	4	4	1	4	2	4	2	4	4	4	2	1	5	4	4	4	4	1	4	4	4	4	4	4	4	5	4	5	4	5	4
	1	1	2	-999	2	4	2	2	2	4	-999	4	2	2	4	4	4	2	4	2	4	2	4	4	4	4	4	4	4	4	4	4	4	4	4
	1	1	2	4	4	4	4	2	-999	1	2	4	4	2	4	4	1	4	4	4	2	5	1	4	4	2	2	2	2	4	4	2	4	2	2
	1	1	2	4	2	2	4	4	2	2	4	5	5	5	2	4	4	5	5	5	2	4	4	1	5	5	5	5	5	4	4	4	5	2	4
	1	1	4	5	5	4	4	5	5	5	5	5	5	4	5	5	5	4	5	5	4	4	4	5	4	5	5	5	5	4	5	5	4	5	4
	1	1	2	1	-999	-999	1	2	1	2	1	2	2	1	1	2	2	1	1	1	2	1	1	-999	-999	2	1	2	1	1	2	1	2	1	4
	1	1	4	5	5	5	5	5	5	5	5	5	5	4	4	4	4	4	5	5	4	2	5	2	5	5	5	5	5	5	5	5	5	2	5
	2	1	2	4	2	4	5	2	4	2	4	4	4	4	4	4	2	4	4	1	1	1	5	5	4	4	2	2	-999	2	4	1	4	2	1
	2	1	4	4	4	4	4	2	4	2	5	5	5	4	4	4	2	4	4	2	2	4	5	5	4	5	4	4	2	2	2	2	4	4	5
	1	1	2	4	4	2	5	5	4	4	5	5	5	5	5	5	5	5	5	5	5	5	5	5	5	5	5	5	4	5	5	5	5	4	5
	1	1	1	2	4	2	1	2	1	1	1	2	5	4	2	4	2	2	2	2	2	1	2	2	2	2	5	2	5	2	1	1	2	4	1
	1	1	2	2	2	4	4	2	4	2	5	2	4	4	2	5	2	1	4	4	1	2	1	4	4	5	4	5	4	2	5	4	5	5	2
	2	1	4	1	1	1	2	1	1	5	1	1	1	4	1	1	1	4	4	5	4	2	4	4	2	2	2	5	5	4	1	4	5	5	5
	2	1	2	5	5	5	2	2	1	1	2	1	1	1	2	4	1	1	5	4	5	4	2	4	1	1	2	2	4	2	5	1	2	4	2
	1	1	4	2	5	5	5	4	5	5	5	5	2	5	5	5	1	5	5	5	4	1	2	2	4	5	4	4	5	4	5	4	5	5	5
	2	1	2	4	2	5	5	2	4	2	4	2	4	2	5	4	2	1	2	4	2	2	4	4	1	1	2	4	5	4	2	2	1	2	2
	2	1	5	4	4	4	4	4	4	4	5	5	5	4	4	4	4	4	4	4	4	5	5	5	4	4	4	4	4	4	4	4	4	4	4
	2	1	2	5	2	1	2	1	2	2	2	2	2	2	1	2	2	4	5	4	2	2	2	2	4	2	4	5	5	4	4	2	4	4	2
	1	1	5	5	5	5	5	5	5	5	5	5	5	5	5	4	5	5	4	5	5	5	5	5	5	5	5	5	5	5	5	5	5	5	5
	2	1	2	2	2	2	4	4	4	2	2	4	2	4	4	4	2	1	1	1	2	1	-999	5	2	2	4	2	4	4	4	2	4	4	4
	2	1	2	2	4	4	4	2	2	5	-999	-999	-999	1	4	4	4	5	5	4	1	1	1	1	-999	4	5	5	5	5	5	5	4	2	1
	1	1	-999	-999	-999	-999	2	5	4	5	5	5	4	5	4	4	5	5	5	5	4	5	5	5	5	4	5	5	5	5	5	4	4	-999	5
	1	1	1	4	2	5	2	5	4	2	1	4	2	4	1	2	5	2	4	2	1	5	1	5	1	2	1	5	2	4	2	4	5	1	4
	1	1	4	5	4	2	5	5	5	5	4	4	4	4	4	4	5	5	5	5	4	5	5	4	2	2	2	4	5	4	4	2	4	5	4
	1	1	5	2	5	4	4	2	2	4	4	4	4	2	4	4	4	2	4	2	4	2	4	4	4	4	4	4	4	4	4	4	2	4	4
	1	1	2	4	4	4	5	4	4	4	4	4	4	4	4	5	5	5	5	5	1	4	5	5	5	5	5	5	5	4	5	5	5	5	5
	2	1	2	4	5	4	2	4	1	2	4	2	4	4	2	4	2	2	2	2	4	2	4	4	2	2	4	2	4	2	4	4	2	4	2
	1	1	1	2	4	5	1	-999	4	2	5	4	5	4	-999	1	4	-999	5	-999	-999	1	2	4	-999	1	2	4	5	2	2	4	2	4	4
	1	1	2	4	2	4	4	2	4	2	4	2	4	4	5	4	4	4	4	2	2	2	2	2	2	2	2	2	2	2	2	2	2	2	2
	1	1	4	4	2	5	4	2	4	4	5	5	4	4	4	5	5	5	5	5	2	1	4	5	5	5	5	4	4	5	5	5	5	5	5
	1	1	2	4	2	4	2	4	2	4	1	4	2	4	2	4	2	4	2	4	2	4	2	2	2	4	4	2	4	2	4	2	4	2	4
	2	1	2	5	4	5	5	5	4	5	4	5	5	-999	-999	5	5	4	5	4	4	5	4	4	5	5	4	5	4	5	5	5	4	4	5
	1	1	2	4	4	5	4	2	5	2	4	4	4	4	5	4	5	5	5	5	4	5	4	5	5	5	4	5	5	5	5	4	5	4	5
	1	1	1	1	1	1	1	1	1	2	1	4	2	2	1	2	1	2	4	4	1	1	1	1	4	2	4	2	2	4	4	4	5	4	4
	2	1	2	4	2	2	4	2	2	4	4	4	4	4	2	4	4	5	5	5	2	2	5	5	2	4	4	4	4	4	4	4	4	4	4
	1	1	4	4	4	4	4	2	4	2	4	4	4	4	4	4	4	5	5	5	1	2	1	1	4	2	4	5	5	4	4	4	4	4	2
	2	1	2	5	5	5	5	5	5	4	5	5	5	5	4	5	4	1	4	2	5	5	5	5	5	4	5	5	2	4	5	4	5	5	5
	2	1	2	4	4	5	4	5	4	5	4	5	4	5	4	4	5	5	4	5	4	5	5	5	2	4	4	5	5	5	4	5	4	4	2
	2	1	4	4	4	5	5	5	4	2	1	4	4	4	5	5	5	5	5	4	5	5	4	5	5	5	5	5	5	4	4	2	5	5	5
	1	1	5	5	5	5	5	5	5	5	5	5	5	5	5	5	5	5	5	5	5	5	5	5	5	5	5	5	5	5	5	5	5	5	5
	2	1	1	2	4	4	4	2	4	2	4	4	4	2	2	2	2	2	2	4	2	2	4	2	2	2	2	1	1	2	4	2	4	4	2
	1	1	2	2	-999	4	4	4	4	4	4	4	4	4	4	4	4	4	4	4	4	4	4	4	4	4	4	4	4	4	4	4	4	4	4
	1	1	1	2	5	-999	5	2	4	1	5	2	5	4	1	5	2	4	2	4	2	4	1	2	1	2	4	1	-999	5	1	4	2	4	5
	2	1	4	4	4	5	5	4	5	5	5	4	4	4	5	4	4	5	4	5	4	5	5	4	5	5	5	5	5	4	5	5	4	4	5
	1	1	2	4	4	4	4	2	4	1	2	2	4	2	1	2	4	2	4	2	4	2	1	4	1	4	2	4	-999	4	5	4	2	4	2
	1	1	5	5	5	5	4	5	5	2	5	4	4	5	5	5	4	5	5	5	4	5	5	5	5	4	4	4	4	5	5	4	5	5	5
	2	1	4	2	2	5	4	4	4	4	4	4	4	4	4	4	2	4	5	4	2	4	4	5	4	4	4	5	5	5	4	4	5	4	4
	2	1	1	1	2	1	2	5	5	5	5	5	5	5	5	5	5	5	5	5	5	5	5	5	-999	5	4	-999	-999	5	-999	4	5	4	4
	1	1	2	4	4	4	5	4	5	2	4	5	1	5	5	5	5	5	5	5	4	5	5	5	5	4	5	5	5	4	5	5	4	5	5
	1	1	5	4	4	2	4	4	4	1	4	4	2	2	2	4	2	5	5	5	4	4	5	2	4	4	5	5	5	4	5	5	4	4	5
	1	1	2	4	2	4	4	5	2	2	4	2	2	4	2	4	2	5	4	5	2	2	4	5	4	2	4	4	4	2	2	4	2	4	4
	1	1	5	4	4	4	5	4	5	5	1	5	5	5	5	5	4	5	4	1	5	1	5	5	5	5	5	5	5	5	5	5	5	5	5
	1	1	1	2	2	5	5	5	1	2	5	5	5	5	5	4	4	2	4	4	4	4	5	4	5	4	5	4	4	5	4	5	5	5	4
	1	1	2	2	4	4	4	2	2	4	1	4	2	4	2	5	2	5	5	4	2	2	1	2	2	4	4	4	4	4	4	4	4	2	1
	1	1	2	5	4	1	2	4	2	4	4	2	2	4	4	4	2	5	5	5	4	5	5	5	4	2	4	5	5	4	4	2	4	4	4
	2	1	4	5	4	4	4	2	4	4	2	4	4	4	5	4	4	5	5	4	2	2	4	4	5	5	4	5	5	4	4	4	5	4	4
	1	1	2	5	5	5	5	5	5	5	5	5	5	2	5	5	5	5	5	5	2	2	1	1	5	5	5	5	5	5	5	5	5	5	5
	2	1	2	2	5	5	4	2	4	5	2	5	5	5	4	4	4	5	5	5	5	5	5	5	5	5	5	5	5	5	5	5	5	5	5
	2	1	2	2	4	4	2	2	2	2	4	4	4	4	2	2	2	2	2	4	4	4	4	5	5	5	5	5	5	5	5	5	5	5	5
	1	1	2	2	4	4	2	4	4	4	2	4	2	4	4	4	4	2	4	2	2	4	4	2	4	2	4	4	4	4	2	4	2	4	2
	1	1	1	4	2	5	5	5	5	5	5	4	5	4	5	-999	2	4	2	4	4	5	5	5	5	4	4	-999	5	4	4	2	4	4	5
	2	1	4	4	4	2	5	5	5	5	5	5	5	5	5	5	4	4	4	5	2	5	5	4	5	5	5	5	2	5	5	4	4	2	5
	2	1	2	4	4	4	4	4	4	4	2	4	4	4	4	4	4	2	2	2	2	4	4	4	4	4	4	4	4	2	4	2	2	2	2
	2	1	2	2	4	5	4	2	2	2	5	4	4	4	2	4	5	5	4	5	4	2	5	5	5	5	4	5	5	5	5	5	5	4	4
	2	1	1	5	5	4	4	4	2	4	2	4	2	2	2	-999	4	4	2	2	4	4	2	4	-999	1	4	2	5	5	4	1	1	1	4
	2	1	2	4	4	4	4	2	2	4	4	4	4	5	5	5	4	5	5	5	5	5	5	5	5	5	5	5	5	5	5	5	5	5	5
	1	1	1	5	1	5	5	5	5	5	5	1	1	5	5	5	5	5	5	5	1	4	5	5	5	5	5	5	5	5	5	1	5	5	5
	2	1	2	4	4	5	4	4	2	4	4	2	4	4	2	4	2	4	4	4	1	1	2	1	4	4	4	4	4	2	2	2	4	4	1
	2	1	4	4	4	2	4	2	2	2	4	4	2	2	2	4	2	4	4	4	5	4	4	4	4	4	4	4	4	4	4	4	4	4	4
	1	1	1	4	1	2	1	2	4	1	2	4	2	4	1	2	1	4	2	1	4	1	2	1	4	2	2	4	5	4	2	4	2	4	5
	1	1	1	5	4	5	2	2	4	4	2	2	4	2	4	5	4	2	4	5	4	2	5	5	-999	1	5	5	4	4	4	4	5	2	4
	2	1	4	4	2	4	4	2	2	2	4	2	4	2	4	2	2	4	4	4	1	5	5	5	4	4	4	5	5	4	4	2	4	4	4
	1	1	4	2	4	2	1	2	2	1	2	4	4	2	2	2	4	4	4	2	2	4	2	2	2	4	4	2	4	2	4	2	4	4	2
	2	1	4	4	2	5	5	5	5	4	2	4	5	2	5	4	5	5	5	5	5	5	5	5	-999	5	4	2	2	2	5	5	5	5	5
	1	1	5	5	4	2	5	2	4	1	1	4	4	4	1	2	5	4	2	5	5	5	5	5	4	2	5	2	5	5	5	5	5	5	5
	2	1	5	5	5	2	5	5	4	5	5	5	5	5	2	5	5	5	2	5	2	5	1	1	5	5	5	5	5	5	5	5	5	5	5
	1	1	5	5	4	5	5	4	5	5	5	5	5	5	5	5	4	5	5	5	4	4	5	5	5	5	5	5	5	5	4	4	5	4	4
	1	1	4	4	5	5	4	1	4	4	4	2	4	2	1	4	2	5	4	4	2	1	1	1	4	4	2	5	2	4	4	2	4	2	1
	1	1	4	4	2	4	4	4	4	4	5	4	4	4	2	4	-999	-999	-999	5	4	5	5	5	5	4	4	5	5	4	5	4	5	2	5
	1	1	2	5	5	5	4	4	4	4	4	5	5	5	5	5	4	2	5	2	2	1	5	5	4	4	4	4	4	4	4	5	5	5	5
	2	1	2	2	4	4	4	1	1	2	5	4	4	4	2	2	4	4	4	4	2	2	4	4	2	4	4	4	4	5	4	4	4	4	4
	2	1	1	5	5	4	4	2	2	4	4	4	4	5	2	4	1	5	5	5	1	2	1	1	5	5	5	5	5	4	4	4	5	1	2
	2	1	4	2	4	2	2	2	2	5	5	4	4	2	4	4	5	5	5	5	4	4	5	5	4	2	4	5	5	5	4	4	5	4	4
	1	1	4	4	2	4	2	4	5	2	5	4	4	2	1	4	1	4	5	5	1	2	1	1	5	4	4	5	4	2	1	2	1	4	1
	2	1	1	5	5	5	5	4	4	5	5	5	5	5	4	4	5	4	5	5	4	2	1	1	5	5	5	5	5	5	4	5	4	2	2
	2	1	2	4	2	2	4	2	1	1	4	5	5	4	1	5	1	2	2	2	4	1	5	5	4	2	5	5	5	2	2	4	5	2	1
	1	1	5	5	5	5	5	5	5	5	5	5	5	5	5	5	5	5	5	5	1	5	1	1	5	5	5	5	5	5	5	5	5	5	5
	1	1	1	2	4	2	1	2	4	4	4	4	4	4	1	2	4	2	4	1	2	4	2	2	4	2	4	5	2	4	1	4	1	4	1
	2	1	5	2	4	5	4	2	4	2	5	5	5	5	4	2	1	4	5	4	5	4	5	5	2	4	2	1	4	5	2	4	5	2	5
	1	1	5	5	5	4	5	5	5	5	2	2	4	5	5	5	5	5	5	5	5	5	5	5	5	5	5	5	5	5	5	5	5	5	5
	1	1	4	5	5	5	4	2	4	5	4	4	4	4	1	5	1	4	5	5	4	2	4	5	5	5	4	4	4	5	4	5	5	4	5
	1	1	4	4	4	5	5	4	4	2	5	5	5	5	4	5	2	5	5	5	5	5	5	5	5	5	5	5	5	5	5	5	5	5	5
	2	1	2	2	2	2	2	4	4	4	4	4	4	4	1	2	2	2	2	2	2	2	4	4	4	4	4	4	4	4	4	4	4	4	4
	1	1	4	4	2	4	4	2	2	4	2	5	2	4	2	2	4	2	4	4	4	2	4	4	2	4	5	4	5	4	5	4	4	5	4
	1	1	2	4	5	1	5	-999	2	5	5	5	5	5	5	5	5	5	5	5	5	5	5	5	5	5	5	5	5	5	5	5	5	5	5
	2	1	1	1	4	5	1	2	1	2	4	1	5	5	1	2	1	4	5	1	5	2	1	2	1	2	4	5	4	2	1	4	1	4	5
	1	1	4	2	4	5	5	4	5	4	5	4	5	4	4	4	2	5	5	5	1	1	1	1	4	5	5	5	2	5	5	4	5	5	1
	1	1	4	4	5	4	5	4	2	1	1	2	5	4	4	2	2	4	4	2	4	5	5	5	2	2	4	2	2	2	4	2	2	4	2
	1	1	5	4	5	4	5	4	5	4	5	4	5	5	5	4	5	5	5	5	4	5	1	2	5	5	5	5	5	4	5	4	5	4	5
	2	1	4	2	2	2	4	5	4	4	4	4	4	4	4	4	1	4	4	4	5	5	5	5	5	5	5	5	5	5	5	5	5	5	5
	2	1	4	4	5	2	1	2	1	2	2	4	2	5	2	4	1	4	5	2	1	4	2	4	2	4	1	4	1	2	2	1	4	1	4
	1	1	4	4	4	4	4	4	4	4	4	4	4	4	4	4	4	4	4	1	2	1	2	2	4	2	5	4	2	1	5	1	2	1	1
	2	1	2	2	4	4	4	2	2	4	5	4	4	2	4	4	1	2	2	2	2	5	5	5	2	2	4	4	2	4	4	4	5	5	2
	1	1	5	2	2	4	5	5	5	5	4	2	5	2	5	4	2	4	4	4	4	4	4	2	4	4	4	4	4	5	4	5	4	2	4
	2	1	4	4	5	4	4	4	5	5	5	4	4	4	5	5	4	5	5	5	5	4	5	5	5	5	4	5	5	4	5	5	5	4	5
	2	1	2	4	2	2	2	2	2	4	4	4	2	2	2	2	4	2	4	2	2	4	4	4	2	4	4	4	4	4	2	4	4	4	2
	2	1	2	2	2	2	4	2	4	2	2	4	2	2	4	4	2	5	5	5	2	4	5	5	5	4	4	2	2	2	5	4	4	2	2
	1	1	4	4	4	4	4	4	4	4	4	4	4	4	4	4	2	5	5	5	4	4	4	4	4	4	4	4	5	2	4	4	4	4	4
	2	1	2	5	4	4	4	4	5	4	4	4	4	4	4	4	2	2	2	1	1	2	1	1	4	2	5	5	5	2	5	5	5	4	4
	2	1	2	5	5	5	5	4	2	2	5	5	5	4	4	4	4	5	5	5	4	5	5	5	5	5	4	5	5	5	5	5	5	5	5
	1	1	2	4	2	4	4	4	2	4	4	2	4	2	4	4	2	4	4	4	2	2	4	1	4	4	4	4	4	4	4	2	5	2	4
	1	1	4	5	5	2	5	2	2	4	2	2	2	4	2	2	4	4	4	4	4	4	5	5	4	4	4	4	4	4	4	4	5	4	5
	1	1	4	4	4	4	5	4	4	2	5	4	2	2	4	4	5	5	5	4	5	5	5	5	5	5	5	5	5	5	5	5	5	5	5
	2	1	1	4	5	5	5	4	2	4	1	5	5	4	5	5	4	5	2	5	1	1	1	1	5	5	5	4	4	2	5	1	1	1	1
	1	1	5	4	4	4	4	4	4	2	4	4	4	4	4	4	2	4	4	2	2	5	5	5	4	4	4	4	4	2	2	2	2	2	5
	1	1	5	5	5	2	5	2	5	5	1	4	5	5	5	5	5	5	-999	5	2	2	5	5	5	5	5	5	5	5	5	5	5	4	5
	1	1	5	2	5	2	4	4	2	2	4	5	5	5	4	4	5	4	5	5	4	5	4	4	5	4	4	4	5	4	5	4	4	4	2
	1	1	2	1	4	5	-999	-999	-999	-999	-999	-999	-999	-999	-999	-999	-999	-999	-999	-999	-999	-999	-999	-999	2	4	1	4	5	1	1	2	4	5	2
	1	1	1	4	1	5	1	2	4	4	4	2	1	2	2	1	2	4	1	5	5	4	4	1	4	1	2	5	4	4	4	2	2	1	2
	1	1	2	2	4	4	2	4	2	2	4	2	2	2	2	4	2	4	4	4	4	2	1	1	-999	2	4	2	4	2	2	4	4	2	2
	2	1	2	5	5	4	5	2	4	4	5	4	5	5	4	5	2	4	5	2	1	1	1	5	5	5	4	5	2	5	5	2	5	5	5
	1	1	5	4	5	4	2	4	2	1	2	1	1	1	2	4	2	4	2	5	4	2	1	2	5	5	5	5	5	5	5	2	2	4	4
	2	1	4	4	4	4	4	2	2	4	4	2	2	2	2	4	2	4	4	2	2	1	4	4	4	4	2	4	4	2	4	2	4	2	2
	1	1	4	4	4	4	5	2	2	2	5	5	5	4	2	5	1	1	1	1	4	5	1	1	4	4	2	1	1	2	1	4	5	1	4
	1	1	5	1	4	4	2	4	5	1	2	4	1	2	4	5	2	4	2	1	4	1	2	4	-999	5	5	4	4	5	5	1	4	4	1
	1	1	4	4	2	2	2	4	5	4	5	2	5	4	2	4	5	4	4	2	4	4	2	5	4	5	2	4	4	2	5	5	2	4	5
	1	1	4	4	5	5	5	5	5	5	5	4	4	5	5	5	4	5	5	5	5	5	5	5	5	5	5	4	5	5	2	4	5	5	5
	2	1	4	5	5	2	2	1	2	2	2	1	4	-999	2	4	2	-999	4	1	2	4	1	2	1	2	4	2	4	2	2	4	2	1	2
	2	1	4	5	4	5	4	2	2	4	1	4	4	2	4	5	-999	4	4	5	4	1	1	1	4	4	5	5	5	4	5	5	5	4	2
	1	1	2	1	2	4	5	4	4	5	5	5	4	4	1	2	4	5	2	4	2	1	5	5	1	4	4	4	4	5	5	2	5	4	2
	2	1	1	1	4	4	1	2	4	4	4	1	2	4	1	4	4	4	1	4	2	4	2	2	2	4	2	1	4	2	1	4	2	1	2
	1	1	5	5	5	5	5	5	5	5	5	5	5	5	5	5	5	5	5	5	5	5	5	5	5	5	5	5	5	5	5	5	5	5	5
	1	1	4	4	4	5	4	4	4	2	1	5	5	4	4	4	4	4	4	5	4	2	5	2	4	4	5	-999	2	4	2	4	5	4	4
	1	1	1	5	2	1	5	1	2	2	4	4	5	1	4	2	1	4	2	1	4	5	1	5	-999	5	1	2	1	5	2	1	4	1	2
	1	1	5	5	5	5	5	5	5	5	5	5	5	5	4	2	5	5	5	5	1	4	1	1	5	5	5	5	5	5	5	5	5	5	5
	1	1	5	2	5	4	4	5	4	4	4	4	5	2	4	4	4	4	4	4	5	4	4	5	5	4	4	5	4	2	5	4	4	4	5
	1	1	5	2	4	2	2	4	2	5	2	5	4	2	4	2	4	2	4	4	5	4	5	2	-999	2	4	-999	4	5	4	2	4	5	2
	1	1	2	2	2	2	4	5	2	2	5	5	5	2	2	2	2	5	5	5	1	5	1	1	5	5	5	2	2	2	5	2	5	2	2
	1	1	4	2	5	4	4	2	4	5	4	4	4	2	2	4	2	4	2	4	5	4	5	5	5	4	4	5	5	2	4	2	4	4	5
	1	1	4	2	4	2	4	2	2	1	4	4	2	2	2	4	2	4	5	5	2	2	5	2	4	2	4	4	4	2	4	2	2	2	4
	2	1	4	4	2	2	4	2	1	2	4	2	2	2	2	1	2	5	5	5	2	1	5	1	2	2	2	5	5	2	4	5	5	5	4
	2	1	4	4	4	4	4	4	2	4	4	4	4	2	4	4	2	4	4	4	5	5	5	5	4	4	4	2	2	4	1	4	5	5	5
	1	1	2	4	5	4	4	2	4	4	5	5	5	4	4	2	4	5	5	5	4	2	4	2	2	4	4	4	4	2	4	4	5	4	2
	1	1	4	4	4	4	5	5	5	5	5	5	5	5	4	4	4	5	5	4	5	4	4	5	-999	5	4	4	5	4	4	4	5	4	5
	2	1	1	4	-999	1	1	2	4	4	5	5	4	4	2	2	2	1	1	1	2	4	4	1	1	1	2	2	2	2	4	4	4	5	5
	2	1	5	2	2	1	5	2	4	5	2	1	2	4	2	5	2	2	5	5	2	2	2	2	5	2	2	2	2	5	5	2	2	5	2
	2	1	5	2	2	2	4	4	2	2	4	4	4	4	2	2	2	2	2	2	2	2	1	2	4	2	4	4	4	2	4	4	2	4	4
	2	1	2	2	2	1	2	1	2	1	2	1	2	2	2	4	4	5	5	5	2	4	1	1	2	2	2	5	5	4	4	2	4	2	4
	2	1	5	5	2	4	5	4	5	5	5	5	4	5	5	5	4	5	2	5	4	5	5	4	2	2	4	5	5	2	5	5	4	5	5
	2	1	5	4	2	2	4	2	2	2	2	5	5	5	2	2	2	5	5	5	2	-999	2	2	5	4	4	4	5	4	5	5	5	5	2
	1	1	4	4	4	4	4	2	2	4	4	4	4	2	2	2	1	4	2	4	4	2	4	4	4	4	4	4	4	2	4	2	4	2	4
	1	1	2	4	2	5	4	2	4	5	2	2	-999	4	5	2	4	4	2	2	1	1	2	1	1	2	4	2	4	5	4	4	2	5	4
	1	1	1	2	4	5	1	2	4	2	1	2	4	5	4	2	4	4	-999	4	2	1	4	4	-999	1	2	1	4	4	2	1	2	4	2
	1	1	4	5	4	4	2	4	2	4	5	4	4	4	2	4	2	5	5	2	4	2	5	5	5	5	4	4	4	5	5	5	4	4	4
	2	1	5	5	5	5	5	5	5	5	4	5	4	5	5	4	4	5	5	5	4	5	5	5	5	5	5	5	5	5	5	5	5	5	5
	2	1	4	4	4	4	4	4	4	4	4	4	2	4	4	4	4	4	4	4	1	1	1	1	-999	4	4	2	-999	1	4	4	4	1	1
	1	1	1	1	4	1	1	4	2	5	4	2	1	4	4	4	4	4	5	2	1	4	5	2	4	2	4	4	2	2	5	5	4	4	5
	2	1	4	2	2	2	2	4	4	2	2	4	4	5	5	4	4	4	4	4	4	5	5	4	4	4	4	4	4	4	4	5	4	2	4
	2	1	2	2	4	4	4	4	5	4	5	4	5	4	2	4	5	4	2	4	5	2	4	2	4	4	2	4	4	4	5	4	5	4	2
	1	1	2	-999	2	5	1	4	-999	2	5	-999	2	1	4	4	2	2	2	2	2	2	1	1	4	4	5	2	2	4	2	4	4	4	1
	2	1	4	4	2	4	2	4	5	4	2	2	4	2	2	4	2	5	4	4	2	4	4	4	4	2	4	2	2	4	4	2	4	2	4
	1	1	5	4	1	5	2	2	2	4	2	4	4	4	2	2	4	4	5	5	1	2	2	4	2	5	2	5	5	4	2	4	4	4	5
	2	1	2	1	5	4	1	4	-999	2	1	5	2	4	2	-999	4	2	2	2	4	1	4	2	1	1	2	2	2	4	5	2	5	4	2
	1	1	5	4	5	5	5	5	5	5	5	5	5	5	5	5	5	5	5	5	1	5	5	5	5	5	5	5	5	5	5	5	5	1	1
	1	1	1	4	4	2	1	2	1	1	5	1	1	1	2	4	4	4	2	2	4	2	4	1	1	2	1	2	4	2	4	5	2	4	1
	1	1	4	5	2	4	4	2	4	4	4	2	4	4	2	5	4	5	5	5	2	4	4	5	4	2	4	4	4	2	4	2	4	4	2
	1	1	1	2	1	2	1	2	1	2	1	2	4	5	1	2	1	2	4	2	1	2	1	2	1	4	2	5	4	2	2	4	2	4	2
	2	1	1	2	2	5	5	5	5	4	5	5	5	5	5	5	2	5	5	5	1	1	1	1	4	4	4	5	5	5	5	5	5	5	1
	1	1	2	4	2	4	4	2	4	2	2	5	4	2	4	4	2	5	4	4	1	4	4	2	-999	4	4	4	4	4	4	2	4	2	2
	2	1	2	2	2	4	4	2	2	4	4	4	4	4	5	5	4	2	2	2	2	1	1	1	4	4	4	4	4	4	4	2	2	2	2
	1	1	2	1	4	1	1	2	1	4	2	2	1	1	2	1	2	1	1	2	1	2	1	1	2	1	1	2	2	2	1	4	2	4	1
	1	1	5	4	5	4	4	5	4	5	4	5	4	5	4	5	4	5	4	5	5	4	5	5	5	4	4	4	5	4	4	5	4	5	4
	1	1	4	4	4	4	4	5	5	5	5	5	5	5	4	5	2	5	5	5	5	5	4	4	4	4	4	4	4	4	4	4	4	4	4
	2	1	1	4	1	5	1	4	1	5	1	4	1	5	1	5	2	4	5	1	5	2	1	5	2	1	2	5	4	5	1	4	1	2	4
	1	1	2	4	4	5	5	2	4	5	5	5	5	4	4	4	2	5	5	5	4	5	5	5	5	5	5	5	5	5	5	5	5	5	5
	1	1	5	5	5	5	5	5	4	4	4	4	5	5	1	1	1	1	1	5	5	5	5	5	4	4	5	5	5	4	5	4	5	4	4
	2	1	4	5	5	5	5	5	4	5	5	5	5	5	5	5	5	5	5	5	5	5	5	5	5	5	5	5	5	5	5	5	5	4	5
	2	1	4	4	5	2	1	2	2	4	5	1	4	5	2	4	1	5	2	2	4	1	5	2	5	5	4	4	4	4	2	5	4	2	2
	2	1	2	2	2	2	5	5	5	5	5	5	5	5	5	5	5	1	1	1	1	1	1	1	1	1	1	1	1	1	1	1	1	1	1
	1	1	5	4	2	5	5	4	5	2	5	4	4	2	4	5	4	5	5	5	2	2	5	5	5	5	5	5	5	5	4	5	5	5	5
	2	1	5	4	2	4	5	4	4	4	5	5	5	5	5	4	5	5	5	5	4	4	5	5	5	5	5	5	5	4	5	4	5	5	5
	1	1	1	4	4	1	1	1	2	2	4	2	1	2	1	2	1	2	1	4	1	1	1	1	1	1	1	1	1	2	1	1	2	2	2
	1	1	1	1	4	1	1	2	1	4	5	2	2	1	4	4	2	5	5	1	2	5	4	4	1	5	4	4	1	2	1	1	1	2	5
	1	1	2	5	4	4	1	1	1	4	2	2	2	2	1	4	4	4	4	4	2	2	5	5	5	5	5	5	5	5	5	5	5	5	5
	2	1	5	5	2	5	1	4	4	2	5	5	5	5	5	4	2	4	4	4	2	2	1	2	4	4	4	4	4	2	5	2	5	2	1
	2	1	1	5	4	4	1	1	2	2	1	2	1	1	1	2	2	1	5	4	2	1	2	5	1	1	2	2	2	1	1	1	2	4	2
	2	1	1	2	1	4	1	1	2	1	2	1	2	1	1	1	1	1	1	1	2	4	2	2	5	2	4	2	4	2	4	2	4	2	4
	2	1	1	1	2	4	5	4	5	4	2	2	4	2	2	5	2	2	4	5	2	4	1	1	5	5	5	5	2	2	4	2	2	4	2
	1	1	5	5	5	5	2	4	1	2	4	2	2	2	2	5	1	5	5	5	2	4	1	4	1	5	2	4	5	2	1	4	1	4	2
	2	1	2	4	4	4	1	4	2	4	2	4	4	4	2	1	5	4	4	4	2	2	5	5	5	5	5	5	5	5	5	5	5	5	5
	1	1	4	2	5	1	1	2	4	2	1	4	4	2	2	5	1	1	2	2	4	5	2	1	1	4	2	4	1	2	5	4	2	5	1
	1	1	2	5	4	5	4	5	5	5	4	5	5	4	5	4	4	4	4	1	1	2	4	4	2	4	4	4	2	4	2	4	4	2	4
	2	1	5	5	5	5	5	5	5	5	5	5	5	5	5	5	5	5	5	5	1	5	1	1	5	5	5	5	5	5	5	5	5	5	1
	1	1	1	1	2	5	1	2	5	1	2	4	1	2	1	2	5	1	2	1	5	5	2	4	2	4	5	2	1	1	2	4	1	4	1
	1	1	1	1	4	1	1	2	4	1	2	1	2	1	1	2	1	4	2	1	4	2	4	1	2	1	2	1	4	1	4	4	2	2	5
	1	1	2	2	2	2	1	1	1	1	1	1	1	1	1	1	2	2	2	1	1	2	4	2	2	2	2	2	2	2	4	4	2	2	5
	2	1	4	4	5	5	4	2	2	4	4	5	4	4	1	1	2	2	1	1	2	1	4	2	4	1	2	4	1	2	1	4	1	2	2
	2	1	2	4	4	5	5	2	4	5	5	5	5	4	4	4	2	4	4	5	5	4	5	5	4	4	5	4	4	5	5	5	5	5	1
	2	1	5	4	4	5	4	4	5	2	2	5	4	2	4	5	5	4	2	1	5	1	1	1	5	5	5	4	4	4	4	2	5	4	1
	2	1	5	5	5	5	4	4	4	4	4	4	2	1	1	1	2	2	5	1	1	1	1	5	5	5	5	5	4	4	5	2	1	2	4
	1	1	1	5	4	4	1	2	4	4	2	4	4	4	4	2	4	4	4	2	2	2	2	2	4	4	4	4	4	2	2	2	2	4	4
	2	1	4	4	5	5	4	4	5	2	4	4	4	4	2	4	4	2	5	2	5	2	5	5	4	4	4	5	5	5	4	5	4	4	4
	1	1	4	5	5	5	2	2	2	2	4	2	5	5	1	4	4	5	5	5	2	2	5	2	4	4	5	5	5	4	4	4	4	4	5
	2	1	4	5	2	4	5	5	4	4	2	5	5	4	4	5	4	2	5	4	2	2	5	5	5	5	4	4	4	5	5	4	4	5	5
	2	1	5	4	4	5	4	4	4	4	4	4	4	5	5	5	5	5	5	5	4	5	5	4	4	4	1	1	1	4	5	4	4	4	1
	1	1	2	4	4	5	5	2	4	5	5	5	5	4	4	4	2	4	4	1	1	2	4	4	2	4	4	4	2	4	2	4	4	2	4
	2	1	2	2	2	2	2	2	4	4	4	5	5	5	5	5	2	4	4	4	4	4	2	1	5	5	5	5	5	5	4	4	4	4	4
	2	1	2	4	2	5	5	5	2	1	4	4	5	5	5	4	2	4	5	5	5	4	5	2	5	4	5	5	5	5	5	5	5	5	5
	2	1	5	5	4	5	5	5	5	5	5	5	5	5	5	5	4	5	5	5	5	5	5	5	5	5	5	5	5	4	5	4	4	5	5
	2	1	4	5	5	4	5	5	4	5	2	5	5	4	2	5	5	5	5	5	5	5	5	5	5	5	5	5	5	5	5	5	5	5	5
	2	1	5	4	2	4	1	4	5	5	5	5	5	5	4	5	5	5	5	4	1	1	5	5	5	4	4	4	4	1	5	1	5	1	2
	1	1	5	5	5	4	5	5	5	4	5	5	5	5	5	5	5	5	5	5	5	5	5	5	5	5	5	5	5	5	5	5	5	5	5
	1	1	5	4	4	4	4	5	4	1	2	1	4	5	2	2	4	5	5	5	2	4	1	1	4	4	4	5	5	5	5	4	5	4	5
	2	1	2	4	4	2	4	4	4	2	5	4	4	4	5	4	5	5	5	5	5	4	5	4	5	4	5	4	5	4	5	5	5	5	5
	1	1	5	4	2	2	5	4	5	2	5	2	4	5	5	4	5	2	4	5	2	4	2	4	2	5	4	4	5	2	4	5	4	2	5
	2	1	2	4	2	5	2	2	4	2	4	2	2	2	2	2	4	4	4	4	4	2	1	4	4	4	4	2	2	2	4	1	4	2	2
	2	1	5	5	5	5	2	4	5	5	5	5	5	5	5	5	2	4	5	5	1	5	5	5	5	5	5	5	5	4	5	5	5	4	5
	2	1	5	5	5	5	5	5	5	5	5	5	5	5	5	5	4	5	5	5	1	5	1	5	5	5	5	5	5	5	5	5	4	5	4
	1	1	2	4	4	4	5	4	5	5	4	5	5	5	5	5	4	5	5	5	4	2	2	5	5	4	4	4	4	4	5	5	5	5	4
	2	1	2	5	5	4	5	2	4	4	5	5	5	5	5	5	5	5	5	5	5	5	5	5	5	5	5	5	5	5	5	5	5	5	5
	2	1	1	2	1	5	2	5	2	4	2	2	4	4	2	4	5	2	1	4	1	4	4	2	5	5	5	5	5	4	2	2	4	2	4
	1	1	5	5	4	5	4	5	4	5	4	5	4	5	5	4	5	4	5	5	4	5	4	4	5	4	5	4	5	4	4	4	4	5	5
	2	1	4	5	5	5	5	4	5	5	5	5	5	5	5	5	5	5	5	5	4	5	5	5	5	5	5	5	5	5	5	5	4	4	5
	2	1	5	5	4	5	5	5	5	5	5	5	5	2	5	5	2	5	5	5	2	5	5	5	5	5	5	5	5	4	5	5	5	5	5
	2	1	4	5	4	4	4	4	4	4	4	2	2	2	1	1	1	1	1	1	4	1	1	1	5	5	5	5	5	2	1	2	1	5	1
	1	1	1	1	2	2	1	2	4	5	5	2	1	1	1	2	4	5	4	1	2	1	2	5	4	2	1	2	4	5	4	2	1	2	4
	1	1	1	2	5	1	1	5	1	4	5	1	2	5	2	1	4	1	5	2	4	5	1	5	1	2	4	1	5	4	2	1	5	1	5
	1	1	5	4	5	5	5	5	5	5	4	5	5	5	5	5	4	5	5	5	1	5	1	1	5	5	5	5	5	5	5	5	4	5	1
	1	1	4	1	2	5	2	2	4	5	2	4	4	5	1	2	4	1	2	4	5	1	2	4	5	5	4	2	4	2	1	1	1	2	1
	2	1	2	5	2	4	4	4	4	2	2	4	4	4	4	4	4	5	5	5	4	4	4	5	4	4	5	5	5	5	5	4	5	4	5
	1	1	2	4	4	4	1	4	2	4	2	4	4	4	2	1	5	1	2	4	1	1	5	5	5	5	2	5	4	4	5	4	5	4	4
	2	1	2	2	2	2	2	2	4	4	1	1	1	5	1	2	1	5	5	2	2	2	1	1	5	4	4	4	5	5	5	2	5	5	5
	2	1	1	2	2	2	4	2	2	2	5	5	2	2	1	2	2	4	2	2	4	5	2	2	2	2	5	5	5	2	5	2	4	2	4
	2	1	1	4	4	5	1	2	4	1	2	4	2	4	2	4	2	4	2	1	2	4	1	2	4	2	4	2	4	4	4	2	1	4	1
	2	1	4	4	4	4	5	5	5	5	5	5	5	5	5	5	4	5	5	5	5	5	5	5	5	5	5	5	5	5	5	5	4	4	4
	1	1	2	5	4	4	5	4	4	2	4	2	4	4	4	5	4	4	4	2	2	2	2	1	4	4	4	5	5	1	4	2	2	2	2
	1	1	2	5	4	4	5	4	5	4	5	5	4	5	5	5	5	5	4	1	1	1	1	5	5	5	5	5	5	5	5	5	5	5	1
	2	1	2	2	2	4	2	2	2	2	2	2	2	2	2	2	2	2	2	2	4	4	2	4	2	2	4	2	4	2	4	2	2	4	2
	1	1	2	5	5	5	4	4	5	5	5	5	5	5	2	2	2	1	2	4	1	1	5	5	5	5	2	5	4	4	5	4	5	4	4
	1	1	4	4	1	4	4	4	4	4	4	4	2	2	2	2	5	5	5	5	1	1	1	1	5	5	5	5	5	5	5	5	5	5	5
	2	1	5	4	2	4	5	4	2	5	5	4	2	4	4	5	4	5	5	5	5	5	5	5	4	4	5	5	5	5	5	5	5	4	5
	1	1	5	4	5	5	5	5	5	5	5	5	5	5	5	5	5	5	5	5	5	5	5	5	5	5	5	5	5	5	5	5	5	5	5
	1	1	5	4	2	5	2	2	4	4	4	4	4	4	1	2	4	5	5	1	2	4	5	2	1	1	1	1	1	2	5	2	5	2	2
	2	1	1	5	2	4	2	5	4	5	5	5	5	4	5	5	5	4	5	5	5	5	5	4	4	5	5	4	4	5	4	5	5	4	5
	2	1	2	5	5	5	4	4	5	5	5	5	5	5	5	5	5	5	5	5	1	1	1	1	5	5	5	5	5	5	5	5	5	5	5
	2	1	2	4	2	2	4	2	2	4	4	2	4	2	4	4	4	2	4	4	4	4	5	5	5	4	5	5	5	5	5	5	5	5	5
	1	1	1	1	5	1	5	5	5	5	5	5	5	5	5	5	5	5	5	5	1	4	5	5	5	5	5	5	5	5	5	5	5	5	5
	2	1	1	5	5	5	4	4	4	4	4	4	4	4	4	4	4	4	4	4	4	5	4	4	4	4	4	4	4	5	4	4	4	4	4
	1	1	4	2	2	5	4	4	4	2	4	4	4	4	2	4	4	4	2	2	2	4	2	2	2	2	4	4	4	4	4	4	4	4	4
	1	1	5	2	2	2	5	4	4	4	4	5	5	5	1	2	1	5	5	5	5	5	5	5	5	5	4	4	5	4	5	2	5	4	1
	1	1	2	4	4	4	1	4	2	4	2	4	4	4	2	1	5	2	1	2	4	1	1	1	5	5	5	2	5	4	4	5	4	5	4
	1	1	2	4	4	4	1	4	2	4	2	4	4	4	2	1	5	5	5	4	1	1	1	1	5	5	5	5	5	5	5	5	5	5	5
	2	1	4	5	5	5	5	4	5	5	5	5	5	4	4	4	5	5	5	5	4	4	2	1	4	4	4	5	5	4	5	4	4	4	4
	2	1	2	5	2	2	2	2	2	2	4	4	2	4	2	4	5	5	2	4	4	1	2	2	5	4	5	5	2	4	5	4	5	4	2
	1	1	1	2	4	1	1	2	4	2	1	2	4	5	1	2	4	4	4	1	2	4	5	1	2	4	2	4	2	1	2	2	4	1	2
	2	1	4	4	4	4	5	5	5	5	5	2	4	5	1	2	4	5	5	4	1	1	1	1	5	5	5	5	5	5	5	5	5	5	5
	1	1	1	4	1	2	2	5	1	4	2	4	1	2	2	4	4	2	2	1	2	1	4	1	5	2	4	1	2	4	1	5	2	4	1
	1	1	5	1	2	1	2	2	1	1	1	1	1	2	1	2	4	5	5	4	2	4	2	4	4	4	2	2	4	2	4	2	2	4	4
	2	1	1	1	1	1	1	1	1	1	1	1	1	1	1	1	1	1	1	1	1	1	1	1	1	1	1	1	1	1	1	1	1	1	1
	1	1	1	2	5	1	5	4	2	4	4	2	4	1	1	4	2	4	2	1	2	4	1	4	2	2	2	4	2	2	4	5	1	4	2
	2	1	2	4	4	4	1	4	2	4	2	4	4	4	2	2	1	2	4	1	1	5	1	5	5	2	5	4	4	5	4	5	4	4	1
	1	1	2	4	4	4	4	2	2	2	4	4	4	4	4	4	2	4	2	4	4	2	4	5	4	4	4	4	4	4	4	4	4	4	5
	2	1	5	5	5	5	4	2	4	5	5	5	5	5	5	5	4	4	4	4	4	4	5	5	5	5	5	4	4	5	4	5	5	5	4
	1	1	2	2	2	2	2	2	2	2	2	2	2	2	1	1	1	1	1	2	2	2	2	2	2	2	2	2	2	2	2	2	2	2	2
	1	1	5	1	2	4	5	4	2	1	2	4	5	5	5	4	2	1	2	5	4	2	1	4	5	4	2	1	2	4	5	4	2	1	2
	1	1	1	1	1	1	1	1	1	1	1	1	1	1	4	2	2	5	5	1	2	1	2	2	2	1	1	1	1	2	2	1	2	1	1
	2	1	4	2	2	2	2	5	2	2	4	2	5	2	2	4	2	4	5	1	2	2	4	4	4	2	4	1	2	1	2	4	5	2	1
	1	1	1	4	1	4	1	4	1	4	2	1	4	2	1	4	1	5	2	1	2	1	4	1	4	1	2	1	4	4	1	2	4	1	4
	1	1	2	2	4	2	2	4	2	2	4	4	2	2	2	1	2	4	4	2	2	2	2	2	1	1	1	1	2	2	2	2	2	2	1
	2	1	1	-999	-999	1	1	4	1	4	-999	5	2	4	4	1	1	4	4	1	2	4	2	1	1	2	2	4	5	1	4	2	4	1	5
	1	1	5	4	4	2	1	2	4	5	4	2	1	1	1	2	5	1	5	1	1	1	1	1	1	2	4	4	1	1	1	1	1	1	1
	1	1	2	2	4	2	2	4	2	2	4	4	2	2	2	1	2	4	4	2	2	2	2	2	1	1	1	1	2	2	2	2	2	2	1
	2	1	4	5	5	1	5	4	5	5	5	4	2	5	1	2	4	1	5	4	2	1	4	5	5	5	4	5	5	2	4	1	4	1	2
	2	1	1	5	1	2	1	2	4	5	1	2	4	5	1	2	4	5	1	1	2	4	5	2	4	5	1	2	4	5	1	2	4	5	1
	1	1	4	5	5	5	4	2	2	5	5	5	5	5	2	2	2	5	5	5	2	4	5	5	5	5	5	5	5	5	5	5	5	5	5
	2	1	2	2	4	1	1	2	2	1	2	2	2	4	1	2	1	2	4	1	2	1	2	2	2	1	2	2	2	1	1	2	2	1	2
	1	1	4	4	4	4	5	5	5	5	5	5	5	5	4	4	4	4	4	5	2	5	5	5	5	5	5	4	4	4	4	4	4	4	4
	1	1	1	4	5	1	1	4	1	1	4	2	1	1	1	2	1	2	1	1	2	1	2	1	4	1	2	1	5	1	2	1	2	1	4
	2	1	1	1	1	1	1	2	4	2	2	2	2	1	1	2	4	5	2	1	4	2	2	2	1	1	2	1	1	1	2	2	1	4	5
	2	1	1	4	5	4	1	2	4	5	4	5	5	4	1	4	2	1	5	1	2	4	5	4	1	4	5	1	2	2	4	1	4	1	5
	1	1	2	2	2	2	1	1	1	2	2	2	1	4	4	2	4	4	2	1	4	2	2	1	1	4	1	1	1	2	4	2	4	1	2
	2	1	5	5	4	4	2	4	4	2	4	2	5	2	4	4	2	2	4	1	2	4	5	4	5	5	5	5	5	4	4	4	5	4	4
	1	1	2	2	2	2	2	1	1	2	2	1	2	1	2	4	4	2	4	5	4	2	1	2	1	1	1	1	1	2	1	4	5	4	4
	2	1	2	2	4	2	2	4	2	2	4	4	2	2	2	1	2	4	4	2	2	2	2	2	1	1	1	1	2	2	2	2	2	2	1
	1	1	2	2	4	2	2	4	2	2	4	4	2	2	2	1	2	4	4	2	2	2	2	2	1	1	1	1	2	2	2	2	2	2	1
	1	1	2	2	4	2	2	4	2	2	4	4	2	2	2	1	2	4	4	2	2	2	2	2	1	1	1	1	2	2	2	2	2	2	1
	2	1	2	5	2	5	5	5	5	5	5	5	5	5	5	5	5	5	5	4	1	2	2	1	5	5	5	5	5	5	5	5	5	5	1
	2	1	2	2	4	2	2	4	2	2	4	4	2	2	2	1	2	4	4	2	2	2	2	2	1	1	1	1	2	2	2	2	2	2	1
	1	1	5	4	4	4	5	5	4	5	5	5	5	5	5	5	4	5	5	2	1	1	5	4	4	2	4	5	5	4	5	5	5	4	4
	2	1	2	4	2	5	5	4	5	5	5	5	5	5	5	5	5	4	5	2	1	1	1	1	5	5	5	5	5	5	5	5	5	5	5
	2	1	5	2	2	5	4	4	4	5	1	2	4	5	5	5	5	5	5	4	2	4	5	4	5	5	5	5	5	5	5	4	5	5	4
	2	1	5	2	2	2	2	2	4	4	4	2	2	2	2	2	2	5	5	5	5	2	5	5	4	4	4	5	5	4	5	4	5	4	5
	1	1	4	2	2	4	2	4	4	2	4	4	2	2	2	4	4	5	5	5	2	2	1	1	5	4	4	4	4	1	4	4	5	4	4
	2	1	4	2	4	2	2	2	2	4	4	2	2	4	2	2	2	4	4	4	2	2	1	4	4	2	2	4	4	2	4	4	2	2	2
	2	1	2	2	2	4	2	1	2	2	2	1	2	2	2	2	4	4	4	5	2	4	5	4	2	2	2	5	5	4	4	2	2	4	4
	1	1	1	4	2	1	1	1	2	2	2	4	2	2	1	4	2	1	5	1	1	2	2	1	1	1	1	1	1	1	4	4	2	1	1
	2	1	2	5	2	4	5	5	5	1	4	2	2	4	2	4	2	5	4	5	4	1	1	1	5	5	5	5	5	5	5	5	5	5	5
	1	1	2	2	2	5	4	2	4	2	4	4	4	4	2	4	2	4	5	4	4	5	5	5	5	4	4	4	4	2	4	2	4	2	4
	1	1	4	2	4	4	4	4	4	2	4	4	2	2	2	4	1	5	5	5	2	1	1	1	5	4	4	4	4	2	4	4	4	4	4
	2	1	4	4	4	4	4	4	2	2	1	2	2	4	4	4	2	2	2	2	4	5	5	5	4	4	4	5	5	4	4	4	5	4	5
	1	1	4	4	5	2	4	4	1	2	4	4	4	4	2	2	2	5	5	5	4	4	5	5	2	2	4	4	5	4	5	4	5	4	2
	1	1	5	4	5	5	5	4	5	4	5	5	5	4	5	5	1	4	4	4	4	5	5	5	5	4	5	5	5	2	4	4	5	4	5
	1	1	2	4	4	2	2	4	2	2	4	4	2	4	2	2	4	2	4	2	4	2	4	4	4	2	2	4	2	4	2	4	2	2	4
	1	1	5	4	4	2	5	4	4	4	4	5	5	4	4	5	4	4	5	5	5	2	2	5	4	4	5	4	2	2	5	5	5	5	1
	1	1	5	5	5	5	5	5	5	5	5	5	5	5	5	4	5	5	5	5	1	1	1	1	5	5	4	5	5	1	5	5	5	5	1
	1	1	5	4	4	5	5	5	4	1	4	4	2	2	2	2	2	1	5	2	2	4	5	5	2	2	2	2	2	4	4	2	2	4	2
	1	1	4	2	5	5	2	2	2	1	4	4	2	5	2	2	4	5	5	5	5	5	4	5	4	2	2	5	5	4	4	2	2	2	5
	1	1	4	4	4	4	2	1	2	1	4	4	4	2	2	2	2	4	4	2	2	5	5	5	2	4	4	2	4	2	4	2	4	2	2
	2	1	5	4	4	4	5	4	4	4	4	5	4	4	4	5	5	5	5	5	4	4	5	4	5	2	4	4	4	2	4	4	4	4	5
	1	1	4	4	4	4	4	4	4	4	5	4	4	4	5	5	5	5	4	4	5	1	5	5	5	5	4	2	2	2	2	4	5	5	1
	1	1	4	4	4	5	4	5	4	4	5	5	4	4	4	4	2	5	5	4	2	4	4	1	4	2	4	4	4	4	4	4	2	4	4
	1	1	2	2	2	2	2	2	2	2	2	2	2	2	2	2	2	2	2	5	2	4	1	2	1	1	1	5	2	2	2	2	2	2	1
	1	1	4	2	4	2	4	4	2	4	2	2	2	4	4	4	2	4	4	5	4	2	1	5	4	4	4	4	4	4	4	4	4	4	5
	1	1	4	4	4	5	4	4	5	4	5	4	5	4	5	4	5	5	2	5	4	2	5	5	4	5	1	5	4	2	5	4	5	4	2
	1	1	4	4	4	4	2	4	5	4	4	4	4	2	1	4	1	5	5	5	1	2	1	5	5	4	2	5	4	2	4	2	5	2	5
	1	1	5	4	2	5	4	2	4	2	4	4	5	2	4	2	4	5	5	4	4	5	5	5	5	5	4	4	4	5	4	2	4	4	1
	1	1	5	5	2	2	4	2	4	2	4	4	2	1	2	4	4	2	2	2	2	4	2	4	5	2	1	2	4	2	4	2	4	2	2
	1	1	4	2	2	4	4	2	2	2	2	4	4	2	2	2	2	4	5	5	4	2	1	1	4	4	4	4	4	4	4	2	4	4	2
	2	1	2	2	5	4	5	2	2	5	5	5	2	5	1	5	2	4	4	2	2	2	1	5	4	2	1	4	5	2	1	5	2	1	2
	1	1	2	4	5	5	5	5	5	5	5	5	5	5	1	5	5	5	5	5	5	1	5	4	5	5	5	5	5	4	5	4	5	5	4
	1	1	4	4	2	4	5	4	4	2	5	4	4	4	4	4	4	5	4	5	5	2	5	5	5	4	4	5	5	2	5	4	4	4	4
	2	1	1	5	2	4	4	5	4	5	4	4	4	4	5	4	4	4	2	4	5	4	5	1	2	4	2	5	2	4	5	2	4	5	2
	1	1	5	4	5	4	5	4	4	5	5	4	4	5	4	4	4	5	4	4	4	5	5	4	5	5	4	4	5	4	5	5	4	4	5
	2	1	2	4	4	4	4	4	4	4	2	2	2	2	2	2	2	4	4	2	1	5	5	5	5	5	5	5	4	4	4	4	4	4	4
	1	1	4	2	2	2	1	2	1	1	4	1	1	4	2	4	1	2	1	1	4	4	5	4	1	2	1	2	2	4	1	1	1	1	5
	2	1	2	2	4	2	4	2	4	2	2	2	2	4	4	5	4	5	4	5	4	4	4	4	2	4	2	5	2	4	4	2	4	5	4
	1	1	2	2	5	5	4	2	4	2	5	1	1	4	5	4	2	5	5	5	4	4	2	5	4	4	4	5	5	5	4	5	4	4	4
	2	1	2	4	4	4	4	4	4	4	4	4	4	5	4	4	4	4	4	5	4	4	1	1	4	5	5	5	5	4	4	4	4	4	5
	1	1	4	4	4	4	5	5	5	5	5	5	5	5	5	5	5	5	5	5	5	5	5	5	5	5	5	5	5	5	4	4	4	4	4
	1	1	4	4	4	4	4	2	4	2	4	4	4	4	4	4	4	5	5	5	4	5	5	5	5	4	5	5	5	4	5	5	4	4	5
	1	1	4	4	4	5	4	4	2	4	5	4	2	4	2	4	2	5	4	5	1	4	1	1	4	4	5	4	4	2	4	2	2	4	1
	1	1	5	5	5	5	5	4	2	4	5	5	5	5	4	4	4	4	5	5	5	5	5	5	5	5	5	5	5	5	5	5	5	5	5
	1	1	2	4	4	4	4	4	4	5	4	4	4	4	4	4	5	5	5	5	2	4	4	1	5	5	5	5	5	4	5	4	4	4	5
	1	1	5	5	4	5	4	4	5	4	4	5	5	4	5	4	4	5	5	5	5	5	5	5	5	5	4	4	5	5	5	5	5	5	5
	1	1	4	4	4	5	5	2	4	1	5	5	5	5	4	5	4	5	2	1	5	5	5	5	5	5	5	5	5	5	5	5	5	5	5
	1	1	2	1	1	1	5	4	2	4	2	2	5	1	1	2	4	2	5	1	2	4	2	2	4	4	2	4	4	1	4	4	2	4	2
	1	1	5	4	4	4	4	5	4	5	5	5	4	4	4	4	4	4	4	4	5	5	5	5	5	5	5	4	4	4	4	4	4	4	4
	1	1	2	4	2	4	2	5	4	4	5	4	5	4	4	5	2	5	4	2	4	4	2	5	4	4	4	5	4	5	4	5	4	4	4
	1	1	2	2	2	4	5	2	5	4	4	4	4	2	4	2	2	2	2	2	1	2	5	4	4	4	5	2	2	4	4	4	4	4	5
	1	1	5	4	4	4	5	5	5	5	5	5	5	4	5	5	5	5	5	5	5	5	5	5	5	5	5	5	5	5	5	5	4	4	5
	2	1	4	4	5	5	5	4	2	5	5	5	2	5	2	2	5	5	5	4	4	2	5	5	4	4	4	4	4	4	5	5	5	2	5
	1	1	4	4	2	4	4	2	5	2	5	5	5	5	5	5	5	5	5	5	5	5	5	5	5	5	5	5	5	5	5	5	5	5	5
	1	1	4	4	2	5	2	2	2	4	4	4	4	4	2	4	2	2	2	2	4	5	5	5	4	4	4	4	4	4	4	4	2	4	5
	1	1	5	5	5	5	5	5	5	5	5	5	5	5	5	5	5	5	5	5	5	5	5	5	5	5	5	1	1	5	5	5	5	5	5
	1	1	4	2	4	5	2	2	4	1	4	2	4	2	4	2	5	4	2	1	2	1	4	4	2	4	2	4	2	5	2	4	4	2	4
	2	1	2	5	2	4	2	2	2	2	1	2	2	2	1	2	2	2	2	5	2	2	1	2	4	2	2	2	2	2	2	2	1	1	2
	1	1	5	4	1	5	4	4	2	5	5	4	4	5	4	2	2	5	5	4	4	5	2	5	5	4	5	4	2	2	4	4	5	4	4
	1	1	5	5	5	5	5	5	5	5	5	5	5	5	5	5	4	5	5	4	5	5	5	5	5	5	5	5	5	5	5	5	5	5	5
	2	1	5	4	4	4	4	4	5	2	4	4	2	1	4	5	2	5	5	5	4	1	2	1	5	4	4	2	4	5	5	5	4	4	2
	2	1	2	4	4	4	4	2	2	4	2	2	4	2	2	4	2	1	1	2	2	1	1	1	5	4	4	4	4	5	5	2	5	2	2
	1	1	1	2	2	2	4	2	1	-999	1	2	2	1	4	2	1	5	5	5	2	5	5	5	2	2	2	5	5	4	4	4	2	2	4
	1	1	5	2	4	4	5	4	4	4	2	4	4	5	2	4	4	5	5	5	1	1	5	5	5	5	5	4	4	4	5	4	4	4	5
	2	1	5	5	5	4	4	2	5	5	5	5	5	4	5	5	4	5	5	5	4	1	1	1	5	5	5	2	2	5	5	4	5	4	1
	2	1	4	4	1	2	2	1	1	1	2	2	2	1	1	2	1	5	4	2	4	5	4	2	4	4	1	2	2	4	1	4	4	2	2
	2	1	4	5	4	5	4	2	4	5	2	2	2	4	2	5	5	4	4	2	5	2	5	5	5	5	5	5	2	5	2	5	5	5	4
	2	1	1	2	2	2	4	2	2	2	1	4	-999	1	2	2	1	4	4	4	2	4	4	4	2	2	2	5	5	2	4	1	4	2	1
	1	1	4	4	2	4	4	2	1	4	2	5	2	4	2	4	5	5	5	2	1	4	5	1	5	4	1	1	4	5	2	1	2	4	2
	1	1	4	4	4	5	5	4	4	5	5	2	4	4	4	4	5	5	4	5	4	4	5	4	4	2	5	5	5	5	4	5	5	5	4
	1	1	1	2	2	4	2	2	2	2	2	4	4	2	4	2	2	5	5	4	2	2	4	1	2	2	4	4	4	2	5	4	4	2	2
	2	1	2	4	5	5	4	4	4	5	4	5	4	4	2	5	5	5	5	5	5	5	5	5	4	4	4	5	5	5	5	5	5	5	5
	2	1	2	4	5	5	4	4	2	5	2	4	4	2	1	5	2	5	5	5	2	1	4	5	5	5	5	5	5	5	4	5	4	2	4
	2	1	2	4	5	5	2	4	2	5	4	4	2	4	4	5	5	4	5	2	1	2	5	5	5	5	4	5	5	5	4	5	5	4	5
	2	1	2	5	4	5	4	2	4	2	2	4	4	4	2	4	2	4	4	2	4	2	4	1	4	4	5	5	5	5	5	5	5	4	1
	1	1	2	5	4	5	4	2	5	4	4	5	2	4	4	2	5	5	4	4	4	4	2	2	4	4	4	2	4	2	5	4	4	4	2
	1	1	1	2	5	2	1	2	4	2	1	5	2	1	2	4	5	4	2	2	1	4	2	2	1	2	4	2	1	2	4	2	5	1	2
	2	1	2	4	5	5	5	4	5	4	5	5	5	5	5	5	5	5	5	5	5	5	5	5	5	5	5	5	5	5	5	4	5	2	4
	2	1	2	4	2	4	4	2	2	2	2	4	4	2	2	4	2	4	4	4	4	2	5	5	4	4	4	4	4	2	4	4	4	4	4
	2	1	4	5	5	5	5	5	4	5	5	5	5	5	5	4	5	4	2	4	2	4	5	5	5	4	5	5	5	5	5	5	5	5	5
	2	1	4	4	4	2	4	2	4	4	5	4	4	4	2	4	4	4	5	5	2	4	1	5	5	5	5	5	5	5	5	5	5	5	5
	1	1	2	4	2	4	4	2	2	2	1	4	2	2	4	4	2	5	5	5	4	5	5	5	2	4	5	5	5	2	4	4	5	2	2
	2	1	5	2	2	5	4	4	2	5	5	4	4	5	2	5	5	4	4	4	1	1	1	1	4	4	5	5	5	4	4	4	5	4	1
	1	1	4	4	4	5	5	4	5	5	4	4	5	4	4	5	4	5	4	4	5	4	5	4	5	2	4	5	4	4	5	4	5	4	5
	2	1	2	4	4	4	2	4	2	4	1	4	4	4	4	4	1	4	4	4	1	4	4	4	4	4	4	4	4	4	4	4	4	4	1
	1	1	4	2	4	4	4	4	4	4	4	4	4	4	2	2	4	4	2	1	1	1	1	1	1	1	1	1	5	1	5	5	5	2	1
	2	1	5	2	1	2	1	4	2	5	1	2	4	5	5	1	4	2	5	1	4	2	5	4	2	5	1	4	2	5	2	4	1	5	2
	2	1	2	4	4	5	4	2	4	4	4	4	4	4	4	2	4	5	5	4	4	2	2	1	4	4	2	4	5	2	4	4	4	4	4
	2	1	4	5	2	4	4	5	4	5	2	2	1	4	1	4	2	4	2	2	1	1	1	1	4	2	5	4	2	5	4	2	4	4	1
	1	1	1	4	1	2	1	1	2	1	2	1	2	2	1	2	4	2	1	1	2	2	4	2	2	4	1	2	4	2	2	1	2	2	2
	1	1	4	4	2	4	5	4	2	1	4	5	4	4	5	4	4	5	4	4	5	1	4	4	4	4	4	4	4	4	5	5	4	4	4
	2	1	1	4	2	2	1	2	1	2	1	2	1	2	1	2	1	5	5	2	1	4	1	2	5	2	1	2	4	1	2	1	4	1	4
	2	1	2	4	4	4	4	4	2	4	4	2	4	4	2	4	1	2	4	1	1	1	1	1	4	4	4	2	2	1	4	2	1	1	2
	1	1	5	4	4	4	4	4	4	4	4	4	4	4	4	2	4	5	5	5	2	2	2	2	5	5	5	4	5	2	2	2	4	2	2
	2	1	2	1	1	1	4	2	2	2	2	2	2	2	4	2	1	2	4	4	2	2	1	1	4	4	4	4	4	4	4	2	4	4	2
	2	1	4	2	1	1	2	1	1	1	4	1	1	2	1	1	1	4	5	1	2	1	1	1	5	5	5	5	5	4	2	1	2	1	4
	2	1	2	5	5	2	4	2	1	5	5	5	5	2	5	5	1	5	5	4	1	1	5	4	1	2	5	5	5	1	5	4	5	4	5
	2	1	5	5	4	5	4	4	4	2	1	2	2	5	4	4	5	4	4	5	4	4	4	2	5	5	5	5	5	4	5	5	5	4	4
	2	1	2	2	2	2	4	4	2	2	1	4	5	1	5	2	5	5	4	4	4	4	5	5	2	4	2	5	4	5	5	1	5	4	5
	2	1	2	5	2	5	4	2	4	4	5	5	2	4	5	4	2	5	5	4	2	2	1	2	4	4	2	1	2	2	2	2	4	2	2
	2	1	4	5	2	4	4	4	2	4	2	2	2	4	5	4	4	4	4	4	2	4	1	1	5	2	2	4	4	5	4	5	5	4	4
	2	1	1	4	1	2	5	2	2	1	4	2	5	5	1	5	2	4	1	5	1	2	1	4	5	2	5	4	2	1	2	4	5	4	5
	2	1	2	4	2	2	5	1	2	4	4	4	4	2	2	5	2	4	2	4	4	2	2	1	2	2	2	4	4	2	4	4	2	4	2
	2	1	1	2	2	4	2	2	1	1	4	4	4	2	2	2	2	5	5	5	2	2	1	2	4	4	2	5	5	4	5	5	5	5	2
	2	1	1	2	2	1	1	1	2	2	1	1	2	1	1	1	2	1	1	2	1	1	1	5	4	2	2	1	1	1	2	1	2	2	1
	1	1	2	4	2	2	2	1	1	2	2	2	2	1	2	4	4	4	4	2	2	4	2	2	2	2	4	2	4	2	4	2	4	2	2
	2	1	4	4	4	4	5	5	5	5	5	5	5	5	5	5	4	4	5	5	5	5	1	1	5	5	5	5	5	5	5	5	5	5	4
	2	1	4	2	2	2	4	2	2	1	5	1	2	2	1	2	4	2	2	5	2	2	1	1	4	1	2	4	2	4	2	4	2	2	4
	1	1	5	5	4	4	5	4	5	1	4	4	4	2	4	4	2	5	5	4	4	2	5	2	5	4	4	5	4	2	5	4	5	2	1
	1	1	4	2	2	2	4	4	4	2	1	4	2	2	2	4	2	5	5	4	2	5	5	5	5	4	4	4	4	5	2	4	4	5	4
	1	1	4	4	2	4	4	2	4	4	4	4	4	4	4	2	4	4	4	5	4	4	4	5	4	4	4	4	4	4	4	4	4	4	4
	2	1	2	2	2	1	2	1	4	5	1	2	1	2	1	4	5	2	1	1	2	4	1	2	1	4	4	1	2	4	4	4	2	1	4
	1	1	2	4	4	2	2	4	2	4	1	2	2	4	2	2	2	1	1	2	2	2	4	2	4	2	4	4	2	4	4	2	4	2	2
	1	1	1	4	5	2	1	4	2	5	1	2	1	5	1	2	1	4	1	1	2	1	5	1	2	5	2	4	1	4	1	2	4	1	2
	2	1	5	5	5	2	4	2	2	2	2	2	2	4	4	4	2	4	4	5	1	1	1	1	5	5	5	2	1	2	4	2	5	5	1
	2	1	1	4	4	4	5	4	5	4	5	4	5	4	5	4	5	4	5	4	5	4	5	5	4	5	4	5	4	5	4	5	4	5	4
	2	1	4	4	4	4	4	2	2	4	2	4	2	4	2	4	2	4	2	4	2	4	2	2	4	2	4	2	4	2	4	2	4	2	2
	2	1	1	4	2	1	1	2	1	4	1	2	4	4	1	4	2	4	2	1	2	5	2	4	5	4	5	5	4	4	2	2	4	1	2
	1	1	5	5	5	5	5	4	5	4	2	5	5	4	4	5	5	5	5	5	4	4	5	5	5	5	5	5	5	5	4	4	5	5	5
	1	1	5	2	2	4	5	2	4	4	2	2	2	4	4	5	4	5	5	5	5	4	2	1	4	2	5	5	5	4	4	4	4	2	4
	1	1	2	1	2	1	2	2	2	1	2	2	1	2	2	1	2	2	1	5	4	4	5	2	2	4	4	2	4	2	4	4	2	4	2
	1	1	4	2	5	1	4	4	4	2	5	5	4	2	4	5	1	2	4	4	5	2	5	5	5	5	2	4	5	1	4	1	4	4	5
	1	1	2	2	4	2	2	4	2	4	2	4	2	4	2	4	2	4	2	5	4	2	4	4	2	5	4	2	4	2	4	5	2	4	5
	1	1	4	4	2	4	4	4	4	2	2	4	4	4	4	4	4	4	4	5	1	1	1	1	5	5	5	2	2	1	4	2	4	5	5
	2	1	1	4	2	2	4	2	2	1	5	2	4	2	4	2	4	5	5	2	4	4	2	4	4	4	4	4	2	4	5	4	4	4	4
	2	1	1	5	2	4	1	2	4	2	4	1	2	4	1	2	1	5	2	2	1	2	4	4	2	1	1	2	4	2	4	2	1	4	2
	2	1	2	5	5	4	5	4	2	2	4	4	4	5	2	4	2	5	5	4	1	1	1	1	4	2	5	4	4	4	5	2	4	4	5
	1	1	2	1	2	2	2	2	2	2	2	2	2	2	2	2	2	2	2	2	2	2	2	2	2	2	2	2	2	2	2	2	2	2	2
	2	1	5	5	5	2	1	2	4	2	1	4	2	4	5	5	5	4	4	5	5	5	5	5	5	5	5	5	5	4	4	4	4	2	5
	2	1	2	4	4	4	4	4	4	4	4	4	4	4	2	4	4	4	4	4	4	4	4	4	4	4	4	4	4	4	4	4	4	4	4
	1	1	2	5	2	5	2	1	4	2	1	2	1	2	1	2	1	2	4	2	1	2	4	2	4	2	4	1	2	4	5	2	4	1	2
	1	1	4	5	4	5	1	2	1	2	1	2	4	2	4	2	4	2	4	2	2	1	1	2	1	2	2	4	4	4	4	2	2	4	2
	2	1	2	5	5	4	5	4	2	2	4	4	4	5	4	4	2	5	5	4	1	1	1	1	4	2	4	5	4	4	4	5	4	4	5
	2	1	2	4	5	4	2	2	1	2	4	2	2	4	4	2	2	4	2	5	2	2	5	5	5	4	4	4	2	4	2	4	2	4	2
	2	1	2	5	1	4	4	4	5	4	2	4	4	5	5	5	2	5	4	4	2	1	5	5	4	4	2	2	5	4	2	4	5	5	5
	1	1	2	4	4	4	5	4	5	4	1	4	2	5	5	5	4	5	4	4	2	1	1	1	5	5	4	4	4	1	4	1	4	2	1
	2	1	2	2	4	2	2	2	2	4	2	2	2	2	2	4	2	4	4	2	1	2	1	5	5	4	4	5	5	5	5	5	5	4	5
	1	1	2	4	2	4	4	2	4	4	2	4	2	4	4	2	4	2	4	2	2	2	4	4	2	4	2	2	-999	2	-999	2	4	2	4
	2	1	4	5	5	4	5	5	5	5	5	5	5	5	5	5	5	5	5	4	4	4	4	4	4	4	4	4	4	4	4	4	4	4	4
	2	1	2	2	5	5	5	5	5	4	1	5	5	5	5	5	5	5	5	5	1	5	1	1	5	5	5	5	5	5	5	5	5	5	1
	1	1	4	4	2	4	4	2	4	5	4	4	4	4	4	4	1	4	2	2	5	5	5	5	4	4	4	-999	4	-999	-999	1	2	2	5
	1	1	2	4	4	2	4	2	4	2	2	5	2	2	2	4	4	4	4	4	4	4	4	5	4	4	4	5	5	2	4	4	2	4	4
	2	1	2	4	2	4	2	2	2	4	4	4	2	4	4	2	1	4	2	4	5	2	5	5	4	4	4	4	4	2	5	2	4	2	5
	1	1	2	5	2	5	5	4	5	4	5	4	2	4	5	4	2	4	5	1	5	4	4	4	5	2	5	4	5	4	5	4	2	4	5
	1	1	2	4	2	4	4	2	2	2	4	4	4	4	4	4	4	4	4	4	4	4	4	4	5	5	5	5	5	4	4	4	5	4	4
	2	1	1	1	1	1	2	1	2	1	1	2	2	2	2	4	1	1	1	1	2	2	4	2	4	1	4	2	1	4	4	4	2	4	1
	1	1	2	5	4	4	2	4	5	1	2	4	2	4	2	5	4	1	2	1	2	4	4	2	1	5	2	4	2	1	2	1	1	2	2
	1	1	1	1	4	5	1	2	5	2	4	1	2	5	1	2	4	5	4	1	2	1	2	5	4	2	2	2	4	4	2	2	4	5	2
	2	1	4	4	2	4	2	2	2	4	2	4	2	4	2	4	2	4	2	2	2	4	4	2	4	2	4	2	4	2	4	4	2	2	4
	2	1	2	2	4	2	2	1	2	2	2	1	2	2	4	2	4	2	1	2	2	4	2	2	4	5	4	2	4	2	4	2	4	2	5
	1	1	1	5	1	4	2	4	5	4	2	4	2	2	5	5	5	4	4	4	4	2	2	4	5	4	4	2	1	1	1	2	4	5	2
	2	1	4	4	4	2	2	2	2	2	2	2	2	2	2	2	2	2	4	2	2	4	5	2	2	4	4	4	4	5	4	4	4	4	2
	1	1	2	2	4	5	1	4	2	4	4	2	1	4	4	2	5	1	4	5	2	4	2	1	4	2	5	2	4	1	4	2	4	4	4
	1	1	4	2	4	4	2	4	2	2	4	2	2	2	2	4	4	4	2	2	1	1	1	1	1	4	4	4	1	4	4	4	4	4	1
	2	1	2	4	4	4	5	5	5	4	5	4	4	2	4	4	5	5	5	5	1	1	1	1	4	4	4	4	4	2	4	4	4	2	4
	2	1	4	4	4	4	5	4	2	2	2	4	2	4	2	5	4	5	5	4	2	2	2	2	5	4	5	4	4	5	5	5	4	2	2
	1	1	1	2	2	2	1	2	1	4	2	4	1	2	2	4	5	2	4	1	2	1	4	4	4	2	4	2	2	1	4	2	4	2	4
	1	1	5	2	4	5	5	4	5	2	5	4	4	4	5	4	5	4	2	1	4	2	4	5	2	4	4	2	5	4	2	4	5	4	4
	2	1	4	5	5	5	4	2	2	4	2	4	4	4	2	4	4	4	4	4	4	5	4	2	4	4	2	4	4	5	5	5	5	5	2
	1	1	2	2	2	4	2	4	2	1	2	2	2	2	1	1	1	4	4	4	5	5	5	5	4	4	2	2	4	4	4	2	4	5	5
	2	1	2	2	2	1	2	1	4	2	5	2	4	5	2	2	4	4	5	1	2	2	1	4	2	4	2	4	2	2	4	2	1	4	1
	1	1	2	4	4	4	4	2	4	4	4	4	4	4	4	2	4	4	4	4	4	2	1	1	4	4	4	4	2	4	4	4	4	4	1
	2	1	2	2	4	4	2	4	4	2	2	2	2	2	4	2	2	2	2	4	4	2	4	2	2	2	2	2	2	2	2	2	2	2	2
	2	1	2	2	2	2	2	1	4	2	1	4	1	2	2	4	2	4	4	2	1	1	1	1	2	4	1	2	4	4	4	2	2	1	1
	2	1	4	2	2	2	4	2	2	2	4	4	4	2	2	2	2	5	5	5	4	2	1	1	2	2	4	4	4	4	4	2	4	4	2
	1	1	2	4	1	5	1	1	2	2	2	4	4	2	1	2	1	4	2	2	2	4	4	4	2	2	2	2	4	1	2	2	2	2	2
	2	1	4	4	2	4	4	2	2	2	4	2	4	2	2	4	4	5	4	4	5	4	5	5	4	4	4	5	5	4	4	4	4	2	5
	2	1	1	2	2	2	2	2	1	1	2	4	1	2	1	2	1	5	5	5	1	2	1	1	4	4	2	2	4	1	2	1	4	4	2
	2	1	4	5	4	5	5	5	5	4	5	4	4	5	2	4	2	5	4	5	1	4	5	5	5	5	4	4	2	4	5	2	5	4	5
	2	1	4	4	4	5	4	5	2	4	4	2	2	2	4	5	5	5	5	4	5	5	5	5	5	4	5	4	4	5	4	4	4	2	5
	2	1	2	2	2	4	4	4	2	2	1	4	4	4	2	4	2	5	5	5	2	2	1	1	4	4	4	4	4	2	4	4	4	2	2
	1	1	5	5	5	4	5	5	4	5	4	5	4	5	5	4	5	5	5	5	4	4	5	5	5	5	4	5	4	4	5	5	5	5	5
	1	1	4	2	4	4	2	4	2	4	4	4	4	4	2	2	1	2	2	2	4	4	2	2	2	1	2	2	1	2	4	4	2	4	2
	1	1	5	4	5	4	4	2	2	4	2	4	2	2	2	5	2	4	5	4	5	5	5	5	4	4	4	5	5	2	2	4	4	2	5
	1	1	4	4	2	4	5	4	4	4	4	4	4	4	4	4	2	4	4	4	1	4	1	1	4	4	4	4	4	4	4	4	4	4	1
	1	1	5	4	4	2	4	2	4	4	5	2	2	4	2	4	5	5	5	5	4	5	5	5	4	4	4	5	5	5	5	5	4	2	4
	2	1	2	4	2	4	4	2	2	5	4	4	4	4	4	2	5	2	5	2	4	2	4	4	4	4	4	5	4	4	4	4	4	4	4
	2	1	4	4	2	4	2	2	2	4	2	2	2	4	2	2	4	5	5	5	4	4	5	5	4	2	5	5	5	4	4	4	4	4	4
	1	1	5	5	4	4	4	5	4	4	4	4	5	4	2	4	2	4	4	4	2	4	4	5	4	4	5	5	4	4	4	4	5	4	4
	1	1	2	4	4	4	4	2	4	2	4	4	4	4	4	4	2	5	5	4	2	2	2	1	4	4	4	2	4	4	4	4	4	2	2
	1	1	4	4	4	4	4	2	2	4	2	4	4	2	4	4	2	5	4	4	2	2	4	4	4	4	2	2	4	4	4	5	2	4	4
	1	1	5	2	4	4	2	2	4	4	2	4	2	4	4	4	4	5	5	5	4	4	2	2	2	2	4	2	4	2	2	2	2	4	2
	1	1	5	4	4	2	5	5	4	4	2	4	4	4	4	4	4	5	5	5	2	2	1	1	5	4	4	4	4	4	4	2	4	4	1
	1	1	4	2	4	4	2	2	2	4	2	2	2	4	2	2	4	5	5	5	4	4	5	5	4	2	5	5	5	4	4	4	4	4	4
	2	1	2	1	4	5	4	2	1	1	1	4	2	2	2	1	4	5	5	5	1	2	5	5	5	4	2	4	5	2	5	2	4	2	2
	1	1	4	2	2	4	4	2	4	4	2	2	2	2	2	4	4	5	5	5	2	1	1	1	1	4	4	1	4	2	4	4	4	4	4
	2	1	2	4	5	5	5	4	4	4	2	5	5	4	4	4	4	5	5	4	2	5	5	5	5	5	5	5	5	5	5	5	5	4	1
	2	1	2	4	2	4	2	2	2	2	2	2	2	2	2	2	2	2	2	4	2	4	2	2	4	4	4	1	1	2	4	2	4	2	2
	2	1	4	2	4	4	4	4	2	4	4	4	2	2	2	4	2	4	2	2	2	2	1	1	4	4	4	4	2	2	4	2	5	2	1
	2	1	4	4	4	4	4	4	4	4	2	4	2	2	4	4	2	5	5	5	4	4	2	2	4	4	4	4	4	4	4	2	2	2	2
	2	1	2	2	1	4	4	2	2	2	4	4	2	5	5	2	4	5	5	5	2	2	5	4	5	5	4	2	5	2	5	2	5	2	2
	1	1	2	2	1	1	1	1	1	1	1	2	2	2	4	2	4	1	2	2	2	4	2	2	2	2	4	2	4	2	4	2	4	2	4
	2	1	4	5	2	4	4	5	5	2	4	5	4	4	4	4	5	5	5	5	4	2	5	4	5	5	5	4	5	5	4	5	4	4	4
	1	1	4	4	2	5	4	4	5	2	4	4	4	2	4	4	2	5	5	4	2	2	1	1	5	5	5	5	5	4	4	2	4	4	1
	2	1	2	2	2	5	2	4	2	2	2	2	2	2	2	2	2	4	4	2	4	2	2	4	2	4	2	2	4	4	4	4	4	2	4
	2	1	2	4	2	4	2	2	2	2	2	2	2	2	2	2	2	2	5	4	2	4	2	2	4	4	4	1	1	2	4	2	4	2	2
	2	1	4	4	5	5	4	2	2	4	5	5	2	2	5	4	4	5	2	2	2	4	1	5	5	2	4	4	1	1	2	2	1	1	2
	1	1	2	4	2	2	4	2	2	4	4	4	4	2	2	4	4	5	5	5	4	4	5	5	4	4	5	5	5	4	4	4	5	2	4
	1	1	5	4	5	4	4	2	4	2	2	4	4	4	2	4	1	5	2	4	2	2	5	5	4	4	5	5	4	5	4	4	4	4	4
	2	1	2	4	2	4	4	2	2	2	2	4	4	2	4	2	4	4	2	2	2	4	4	2	2	2	4	4	4	4	2	2	4	4	2
	2	1	2	4	2	4	2	2	2	2	2	2	2	2	2	2	2	2	5	4	2	4	2	2	4	4	4	1	1	2	4	2	4	2	2
	1	1	4	4	2	2	4	4	4	4	4	4	2	2	4	4	2	5	5	5	1	1	1	1	4	4	4	4	4	4	5	4	5	2	1
	2	1	2	4	4	4	4	4	4	4	5	5	4	4	4	4	4	4	4	4	2	4	4	4	4	4	4	4	4	2	5	4	4	4	2
	2	1	4	4	4	4	2	4	4	5	4	4	4	4	4	4	2	4	4	4	5	5	5	5	5	4	5	2	2	2	4	2	4	4	5
	2	1	2	5	5	4	4	5	4	2	4	2	2	4	2	4	5	5	4	5	4	5	1	1	5	5	5	5	5	5	5	5	5	5	5
	2	1	2	4	4	4	4	4	2	2	2	2	4	4	4	2	4	4	4	4	2	4	4	4	4	4	4	4	4	4	4	4	4	4	2
	2	1	4	4	4	4	4	4	4	4	4	4	4	2	2	4	4	4	4	2	2	4	4	4	4	4	4	2	2	4	4	4	4	4	4
	1	1	5	2	2	4	4	4	4	4	4	2	2	2	2	2	4	1	2	2	2	2	5	5	5	5	5	4	4	4	2	4	4	4	4
	2	1	2	2	2	2	4	2	2	4	2	4	4	2	2	4	2	4	4	4	2	4	5	5	4	2	4	5	5	2	5	2	4	2	2
	2	1	2	4	2	4	2	2	2	4	4	4	4	2	4	4	2	2	4	2	4	2	4	4	4	4	4	4	2	4	4	4	4	4	4
	1	1	2	4	2	4	1	2	2	2	2	1	5	4	1	2	4	2	1	2	1	4	4	2	1	2	4	2	2	2	1	1	5	5	-999
	1	1	4	4	4	4	4	4	4	5	2	4	4	4	4	4	2	5	5	5	2	4	5	5	5	5	5	5	5	4	5	5	5	5	5
	2	1	4	4	4	5	5	4	4	4	5	4	4	4	2	4	2	4	4	2	5	5	5	5	4	4	4	4	4	2	4	2	4	4	4
	1	1	5	5	4	4	4	4	4	5	2	4	4	2	2	4	5	5	5	4	2	4	5	5	5	4	5	4	5	4	5	4	4	4	5
	1	1	2	4	2	4	4	2	2	4	4	4	2	4	2	4	2	4	4	4	2	2	2	2	4	2	4	4	4	2	4	4	2	2	2
	2	1	2	4	2	2	2	2	2	4	4	2	2	4	4	2	4	5	5	5	2	4	4	4	4	4	4	4	4	5	5	4	5	4	4
	1	1	4	5	4	2	4	4	4	5	4	5	5	5	4	5	4	5	2	5	2	4	2	1	5	5	5	2	4	4	4	2	4	2	4
	2	1	4	4	4	4	4	2	4	4	4	4	4	2	4	4	4	2	2	2	5	5	5	5	5	5	5	5	5	4	5	4	4	4	4
	2	1	4	4	4	4	4	2	2	2	4	4	4	4	4	4	2	5	5	5	4	5	5	5	5	5	5	5	5	4	5	5	4	2	5
	2	1	4	5	2	4	4	2	4	4	4	2	2	2	1	4	2	5	5	5	4	2	5	5	4	4	4	5	5	2	2	4	4	4	4
	2	1	5	5	5	5	5	5	5	5	5	5	5	5	5	5	5	5	5	5	5	5	1	1	5	5	5	5	5	5	5	5	4	4	4
	2	1	4	4	4	5	2	4	4	4	2	4	4	4	2	4	2	4	4	2	1	4	2	1	4	4	4	4	4	2	4	4	4	2	2
	2	1	2	4	4	4	2	2	1	2	4	4	2	4	2	4	2	4	2	4	2	4	1	2	4	4	4	2	2	4	2	2	2	4	1
	2	1	2	4	4	5	4	4	4	4	4	4	4	2	2	4	2	4	4	2	4	4	4	4	4	4	4	4	2	2	4	2	4	2	2
	1	1	4	4	4	4	2	2	4	4	4	2	4	4	4	4	4	4	4	2	4	4	5	4	2	2	4	4	4	4	4	4	4	4	4
	1	1	4	4	4	4	5	5	5	5	5	5	5	5	5	5	2	4	4	4	1	1	1	1	5	5	5	5	5	5	5	5	5	5	1
	1	1	4	4	2	4	1	4	4	4	4	4	4	4	5	5	4	5	5	5	1	2	1	1	4	4	4	5	5	4	5	2	5	2	1
	2	1	2	4	4	4	4	4	4	5	5	4	4	4	4	2	2	5	5	5	2	4	1	1	4	4	5	5	5	4	5	4	4	4	2
	1	1	2	5	5	5	2	4	2	5	5	4	4	4	2	2	4	5	5	5	2	4	1	1	5	5	5	5	5	4	4	5	4	4	4
	1	1	4	4	4	4	4	5	5	4	4	4	4	4	5	5	4	5	5	5	4	2	5	4	5	5	5	5	5	4	5	4	5	5	4
	2	1	4	4	2	4	4	4	4	4	5	5	5	4	4	4	2	5	5	5	4	4	4	5	5	5	5	5	5	4	5	4	4	4	4
	1	1	4	4	2	2	4	2	2	4	4	4	4	5	4	4	4	4	4	5	2	4	1	2	2	2	5	5	2	2	5	4	4	4	2
	2	1	5	5	2	4	5	5	5	5	5	5	5	5	5	5	5	5	5	4	2	1	1	1	5	5	5	5	5	5	5	5	5	1	1
	2	1	2	2	2	2	2	2	2	4	4	2	2	4	4	2	4	5	5	5	2	4	4	4	4	2	4	4	4	4	4	4	4	4	2
	2	1	2	4	2	5	4	2	2	5	2	4	4	4	2	4	2	4	4	4	4	4	4	5	4	4	4	4	4	2	4	4	4	2	4
	2	1	4	5	1	4	4	2	2	4	4	4	4	4	4	4	4	5	5	5	4	4	5	2	4	4	4	4	4	4	2	4	5	2	5
	1	1	2	4	2	4	4	5	2	1	5	2	1	4	2	5	2	4	5	5	4	5	5	5	5	4	5	2	1	2	4	5	5	2	4
	1	1	5	2	1	1	4	2	2	4	4	4	4	5	5	4	4	5	5	5	2	4	1	1	4	4	4	5	5	4	4	5	2	4	5
	1	1	4	2	2	4	4	4	4	5	4	4	4	4	4	4	4	4	4	4	1	1	1	1	4	4	4	4	4	2	5	4	4	4	4
	1	1	4	2	4	4	4	2	2	4	4	4	4	2	2	4	2	4	5	5	4	4	5	4	4	4	4	4	4	4	4	5	5	4	4
